# Supplementary material for: Cancer Stem Cells and the Slow Cycling Phenotype: How to Cut the Gordian Knot Driving Resistance to Therapy in Melanoma
Source: Cancers (Basel). 2020 Nov 13;12(11):3368. doi: 10.3390/cancers12113368 (PMC7696527; doi:10.3390/cancers12113368)
Supplement: Supplementary file 1 [file cancers-12-03368-s001.zip]

Archive with 9 entries (8 files):
- Table S1.xlsx
- __MACOSX/
- __MACOSX/._Table S1.xlsx
- Table S2.xlsx
- __MACOSX/._Table S2.xlsx
- Table S3.xlsx
- __MACOSX/._Table S3.xlsx
- Table S4.xlsx
- __MACOSX/._Table S4.xlsx
