# Supplementary material for: Cancer Stem Cells and the Slow Cycling Phenotype: How to Cut the Gordian Knot Driving Resistance to Therapy in Melanoma
Source: Cancers (Basel). 2020 Nov 13;12(11):3368. doi: 10.3390/cancers12113368 (PMC7696527; doi:10.3390/cancers12113368)
Supplement: Supplementary file 1 [file cancers-12-03368-s001.zip › Table S1.xlsx]

## Sheet: enrichment.Process.tsv
#term ID	term description	observed gene count	background gene count	false discovery rate	matching proteins in your network (IDs)	matching proteins in your network (labels)
GO:0010628	positive regulation of gene expression	19	1826	7.07e-12	ENSP00000172229,ENSP00000226574,ENSP00000264867,ENSP00000269305,ENSP00000288602,ENSP00000295600,ENSP00000302486,ENSP00000336790,ENSP00000352900,ENSP00000354558,ENSP00000356234,ENSP00000360266,ENSP00000380093,ENSP00000385523,ENSP00000420588,ENSP00000435233,ENSP00000437955,ENSP00000451828,ENSP00000478927	AKT1,ATF4,BRAF,HIF1A,JUN,KDM5B,MAP2K1,MITF,MTOR,NFKB1,NGFR,PPARA,PPARGC1A,RXRG,SOX10,TEAD1,TFAM,TP53,YAP1
GO:0045893	positive regulation of transcription, DNA-templated	17	1435	4.07e-11	ENSP00000172229,ENSP00000226574,ENSP00000264867,ENSP00000269305,ENSP00000295600,ENSP00000302486,ENSP00000336790,ENSP00000352900,ENSP00000354558,ENSP00000360266,ENSP00000380093,ENSP00000385523,ENSP00000420588,ENSP00000435233,ENSP00000437955,ENSP00000451828,ENSP00000478927	AKT1,ATF4,HIF1A,JUN,MAP2K1,MITF,MTOR,NFKB1,NGFR,PPARA,PPARGC1A,RXRG,SOX10,TEAD1,TFAM,TP53,YAP1
GO:0045935	positive regulation of nucleobase-containing compound metabolic process	18	1770	4.07e-11	ENSP00000172229,ENSP00000226574,ENSP00000264867,ENSP00000269305,ENSP00000295600,ENSP00000302486,ENSP00000336790,ENSP00000352900,ENSP00000354558,ENSP00000360266,ENSP00000380093,ENSP00000385523,ENSP00000420588,ENSP00000435233,ENSP00000437955,ENSP00000451828,ENSP00000469981,ENSP00000478927	AKT1,ATF4,HIF1A,JUN,MAP2K1,MITF,MTOR,NFKB1,NGFR,PPARA,PPARGC1A,RXRG,SOX10,TAZ,TEAD1,TFAM,TP53,YAP1
GO:0031328	positive regulation of cellular biosynthetic process	18	1846	5.19e-11	ENSP00000172229,ENSP00000226574,ENSP00000264867,ENSP00000269305,ENSP00000295600,ENSP00000302486,ENSP00000336790,ENSP00000352900,ENSP00000354558,ENSP00000360266,ENSP00000380093,ENSP00000385523,ENSP00000420588,ENSP00000435233,ENSP00000437955,ENSP00000451828,ENSP00000469981,ENSP00000478927	AKT1,ATF4,HIF1A,JUN,MAP2K1,MITF,MTOR,NFKB1,NGFR,PPARA,PPARGC1A,RXRG,SOX10,TAZ,TEAD1,TFAM,TP53,YAP1
GO:0051254	positive regulation of RNA metabolic process	17	1596	5.73e-11	ENSP00000172229,ENSP00000226574,ENSP00000264867,ENSP00000269305,ENSP00000295600,ENSP00000302486,ENSP00000336790,ENSP00000352900,ENSP00000354558,ENSP00000360266,ENSP00000380093,ENSP00000385523,ENSP00000420588,ENSP00000435233,ENSP00000437955,ENSP00000451828,ENSP00000478927	AKT1,ATF4,HIF1A,JUN,MAP2K1,MITF,MTOR,NFKB1,NGFR,PPARA,PPARGC1A,RXRG,SOX10,TEAD1,TFAM,TP53,YAP1
GO:0009893	positive regulation of metabolic process	21	3280	9.02e-11	ENSP00000172229,ENSP00000226574,ENSP00000264867,ENSP00000265641,ENSP00000269305,ENSP00000288602,ENSP00000295600,ENSP00000302486,ENSP00000336790,ENSP00000352900,ENSP00000354558,ENSP00000356234,ENSP00000360266,ENSP00000380093,ENSP00000385523,ENSP00000420588,ENSP00000435233,ENSP00000437955,ENSP00000451828,ENSP00000469981,ENSP00000478927	AKT1,ATF4,BRAF,CPT1A,HIF1A,JUN,KDM5B,MAP2K1,MITF,MTOR,NFKB1,NGFR,PPARA,PPARGC1A,RXRG,SOX10,TAZ,TEAD1,TFAM,TP53,YAP1
GO:0060548	negative regulation of cell death	14	953	2.68e-10	ENSP00000172229,ENSP00000226574,ENSP00000264867,ENSP00000269305,ENSP00000288602,ENSP00000295600,ENSP00000301178,ENSP00000336790,ENSP00000354558,ENSP00000360266,ENSP00000385523,ENSP00000437955,ENSP00000451828,ENSP00000478927	AKT1,ATF4,AXL,BRAF,HIF1A,JUN,MITF,MTOR,NFKB1,NGFR,PPARA,PPARGC1A,TP53,YAP1
GO:0031325	positive regulation of cellular metabolic process	20	3060	3.79e-10	ENSP00000172229,ENSP00000226574,ENSP00000264867,ENSP00000265641,ENSP00000269305,ENSP00000288602,ENSP00000295600,ENSP00000302486,ENSP00000336790,ENSP00000352900,ENSP00000354558,ENSP00000360266,ENSP00000380093,ENSP00000385523,ENSP00000420588,ENSP00000435233,ENSP00000437955,ENSP00000451828,ENSP00000469981,ENSP00000478927	AKT1,ATF4,BRAF,CPT1A,HIF1A,JUN,MAP2K1,MITF,MTOR,NFKB1,NGFR,PPARA,PPARGC1A,RXRG,SOX10,TAZ,TEAD1,TFAM,TP53,YAP1
GO:0048522	positive regulation of cellular process	23	4898	4.82e-10	ENSP00000172229,ENSP00000226574,ENSP00000264867,ENSP00000265641,ENSP00000269305,ENSP00000288602,ENSP00000295600,ENSP00000301178,ENSP00000302486,ENSP00000336790,ENSP00000352900,ENSP00000354558,ENSP00000356234,ENSP00000360266,ENSP00000380093,ENSP00000385523,ENSP00000415786,ENSP00000420588,ENSP00000435233,ENSP00000437955,ENSP00000451828,ENSP00000469981,ENSP00000478927	AKT1,ATF4,AXL,BRAF,CPT1A,HIF1A,JUN,KDM5B,MAP2K1,MITF,MTOR,NFKB1,NGFR,PPARA,PPARGC1A,RXRG,SERPINE2,SOX10,TAZ,TEAD1,TFAM,TP53,YAP1
GO:1902893	regulation of pri-miRNA transcription by RNA polymerase II	6	35	1.67e-09	ENSP00000172229,ENSP00000269305,ENSP00000360266,ENSP00000385523,ENSP00000435233,ENSP00000437955	HIF1A,JUN,NGFR,PPARA,TEAD1,TP53
GO:0048511	rhythmic process	9	250	2.77e-09	ENSP00000172229,ENSP00000264867,ENSP00000265641,ENSP00000269305,ENSP00000301178,ENSP00000336790,ENSP00000356234,ENSP00000360266,ENSP00000385523	ATF4,AXL,CPT1A,JUN,KDM5B,NGFR,PPARA,PPARGC1A,TP53
GO:0051173	positive regulation of nitrogen compound metabolic process	19	2946	2.77e-09	ENSP00000172229,ENSP00000226574,ENSP00000264867,ENSP00000269305,ENSP00000288602,ENSP00000295600,ENSP00000302486,ENSP00000336790,ENSP00000352900,ENSP00000354558,ENSP00000360266,ENSP00000380093,ENSP00000385523,ENSP00000420588,ENSP00000435233,ENSP00000437955,ENSP00000451828,ENSP00000469981,ENSP00000478927	AKT1,ATF4,BRAF,HIF1A,JUN,MAP2K1,MITF,MTOR,NFKB1,NGFR,PPARA,PPARGC1A,RXRG,SOX10,TAZ,TEAD1,TFAM,TP53,YAP1
GO:0006366	transcription by RNA polymerase II	12	784	7.43e-09	ENSP00000226574,ENSP00000264867,ENSP00000269305,ENSP00000295600,ENSP00000336790,ENSP00000352900,ENSP00000360266,ENSP00000380093,ENSP00000385523,ENSP00000435233,ENSP00000437955,ENSP00000478927	ATF4,HIF1A,JUN,MITF,NFKB1,PPARA,PPARGC1A,RXRG,SOX10,TEAD1,TP53,YAP1
GO:1901214	regulation of neuron death	9	288	7.43e-09	ENSP00000264867,ENSP00000269305,ENSP00000301178,ENSP00000336790,ENSP00000354558,ENSP00000360266,ENSP00000385523,ENSP00000437955,ENSP00000451828	AKT1,ATF4,AXL,HIF1A,JUN,MTOR,PPARA,PPARGC1A,TP53
GO:0051094	positive regulation of developmental process	14	1286	7.54e-09	ENSP00000172229,ENSP00000226574,ENSP00000264867,ENSP00000301178,ENSP00000302486,ENSP00000336790,ENSP00000354558,ENSP00000356234,ENSP00000360266,ENSP00000380093,ENSP00000415786,ENSP00000437955,ENSP00000451828,ENSP00000478927	AKT1,ATF4,AXL,HIF1A,JUN,KDM5B,MAP2K1,MTOR,NFKB1,NGFR,PPARGC1A,SERPINE2,SOX10,YAP1
GO:0010941	regulation of cell death	15	1638	1.15e-08	ENSP00000172229,ENSP00000226574,ENSP00000264867,ENSP00000269305,ENSP00000288602,ENSP00000295600,ENSP00000301178,ENSP00000302486,ENSP00000336790,ENSP00000354558,ENSP00000360266,ENSP00000385523,ENSP00000437955,ENSP00000451828,ENSP00000478927	AKT1,ATF4,AXL,BRAF,HIF1A,JUN,MAP2K1,MITF,MTOR,NFKB1,NGFR,PPARA,PPARGC1A,TP53,YAP1
GO:0043066	negative regulation of apoptotic process	12	859	1.74e-08	ENSP00000172229,ENSP00000226574,ENSP00000264867,ENSP00000269305,ENSP00000288602,ENSP00000295600,ENSP00000301178,ENSP00000354558,ENSP00000360266,ENSP00000437955,ENSP00000451828,ENSP00000478927	AKT1,AXL,BRAF,HIF1A,JUN,MITF,MTOR,NFKB1,NGFR,PPARGC1A,TP53,YAP1
GO:0045944	positive regulation of transcription by RNA polymerase II	13	1104	1.74e-08	ENSP00000172229,ENSP00000226574,ENSP00000264867,ENSP00000269305,ENSP00000295600,ENSP00000336790,ENSP00000352900,ENSP00000360266,ENSP00000385523,ENSP00000435233,ENSP00000437955,ENSP00000451828,ENSP00000478927	AKT1,ATF4,HIF1A,JUN,MITF,NFKB1,NGFR,PPARA,PPARGC1A,RXRG,TEAD1,TP53,YAP1
GO:0071495	cellular response to endogenous stimulus	13	1106	1.74e-08	ENSP00000172229,ENSP00000226574,ENSP00000264867,ENSP00000269305,ENSP00000336790,ENSP00000352900,ENSP00000354558,ENSP00000356234,ENSP00000360266,ENSP00000380093,ENSP00000385523,ENSP00000451828,ENSP00000478927	AKT1,ATF4,JUN,KDM5B,MTOR,NFKB1,NGFR,PPARA,PPARGC1A,RXRG,SOX10,TP53,YAP1
GO:0062012	regulation of small molecule metabolic process	9	332	1.85e-08	ENSP00000226574,ENSP00000264867,ENSP00000265641,ENSP00000354558,ENSP00000359380,ENSP00000385523,ENSP00000437955,ENSP00000451828,ENSP00000469981	AKT1,CPT1A,HIF1A,MTOR,NFKB1,PPARA,PPARGC1A,SCD,TAZ
GO:0080090	regulation of primary metabolic process	23	5982	1.90e-08	ENSP00000172229,ENSP00000226574,ENSP00000264867,ENSP00000265641,ENSP00000269305,ENSP00000288602,ENSP00000295600,ENSP00000302486,ENSP00000336790,ENSP00000352900,ENSP00000354558,ENSP00000356234,ENSP00000359380,ENSP00000360266,ENSP00000380093,ENSP00000385523,ENSP00000415786,ENSP00000420588,ENSP00000435233,ENSP00000437955,ENSP00000451828,ENSP00000469981,ENSP00000478927	AKT1,ATF4,BRAF,CPT1A,HIF1A,JUN,KDM5B,MAP2K1,MITF,MTOR,NFKB1,NGFR,PPARA,PPARGC1A,RXRG,SCD,SERPINE2,SOX10,TAZ,TEAD1,TFAM,TP53,YAP1
GO:0051049	regulation of transport	15	1732	1.91e-08	ENSP00000172229,ENSP00000226574,ENSP00000264867,ENSP00000265641,ENSP00000269305,ENSP00000288602,ENSP00000301178,ENSP00000302486,ENSP00000336790,ENSP00000354558,ENSP00000356234,ENSP00000385523,ENSP00000415786,ENSP00000437955,ENSP00000451828	AKT1,ATF4,AXL,BRAF,CPT1A,HIF1A,KDM5B,MAP2K1,MTOR,NFKB1,NGFR,PPARA,PPARGC1A,SERPINE2,TP53
GO:1901701	cellular response to oxygen-containing compound	12	896	2.15e-08	ENSP00000172229,ENSP00000226574,ENSP00000264867,ENSP00000265641,ENSP00000269305,ENSP00000301178,ENSP00000336790,ENSP00000354558,ENSP00000360266,ENSP00000380093,ENSP00000451828,ENSP00000478927	AKT1,ATF4,AXL,CPT1A,JUN,MTOR,NFKB1,NGFR,PPARGC1A,SOX10,TP53,YAP1
GO:0062013	positive regulation of small molecule metabolic process	7	129	2.20e-08	ENSP00000226574,ENSP00000264867,ENSP00000265641,ENSP00000385523,ENSP00000437955,ENSP00000451828,ENSP00000469981	AKT1,CPT1A,HIF1A,NFKB1,PPARA,PPARGC1A,TAZ
GO:1902895	positive regulation of pri-miRNA transcription by RNA polymerase II	5	25	2.28e-08	ENSP00000172229,ENSP00000269305,ENSP00000360266,ENSP00000435233,ENSP00000437955	HIF1A,JUN,NGFR,TEAD1,TP53
GO:0007623	circadian rhythm	7	137	3.09e-08	ENSP00000172229,ENSP00000264867,ENSP00000265641,ENSP00000269305,ENSP00000336790,ENSP00000360266,ENSP00000385523	ATF4,CPT1A,JUN,NGFR,PPARA,PPARGC1A,TP53
GO:0042981	regulation of apoptotic process	14	1501	3.56e-08	ENSP00000172229,ENSP00000226574,ENSP00000264867,ENSP00000269305,ENSP00000288602,ENSP00000295600,ENSP00000301178,ENSP00000302486,ENSP00000336790,ENSP00000354558,ENSP00000360266,ENSP00000437955,ENSP00000451828,ENSP00000478927	AKT1,ATF4,AXL,BRAF,HIF1A,JUN,MAP2K1,MITF,MTOR,NFKB1,NGFR,PPARGC1A,TP53,YAP1
GO:0046320	regulation of fatty acid oxidation	5	28	3.56e-08	ENSP00000264867,ENSP00000265641,ENSP00000354558,ENSP00000385523,ENSP00000451828	AKT1,CPT1A,MTOR,PPARA,PPARGC1A
GO:0071310	cellular response to organic substance	16	2219	3.82e-08	ENSP00000172229,ENSP00000226574,ENSP00000264867,ENSP00000265641,ENSP00000269305,ENSP00000301178,ENSP00000336790,ENSP00000352900,ENSP00000354558,ENSP00000356234,ENSP00000360266,ENSP00000380093,ENSP00000385523,ENSP00000437955,ENSP00000451828,ENSP00000478927	AKT1,ATF4,AXL,CPT1A,HIF1A,JUN,KDM5B,MTOR,NFKB1,NGFR,PPARA,PPARGC1A,RXRG,SOX10,TP53,YAP1
GO:0070887	cellular response to chemical stimulus	17	2672	4.67e-08	ENSP00000172229,ENSP00000226574,ENSP00000264867,ENSP00000265641,ENSP00000269305,ENSP00000288602,ENSP00000301178,ENSP00000336790,ENSP00000352900,ENSP00000354558,ENSP00000356234,ENSP00000360266,ENSP00000380093,ENSP00000385523,ENSP00000437955,ENSP00000451828,ENSP00000478927	AKT1,ATF4,AXL,BRAF,CPT1A,HIF1A,JUN,KDM5B,MTOR,NFKB1,NGFR,PPARA,PPARGC1A,RXRG,SOX10,TP53,YAP1
GO:0009889	regulation of biosynthetic process	20	4337	8.37e-08	ENSP00000172229,ENSP00000226574,ENSP00000264867,ENSP00000269305,ENSP00000295600,ENSP00000302486,ENSP00000336790,ENSP00000352900,ENSP00000354558,ENSP00000356234,ENSP00000359380,ENSP00000360266,ENSP00000380093,ENSP00000385523,ENSP00000420588,ENSP00000435233,ENSP00000437955,ENSP00000451828,ENSP00000469981,ENSP00000478927	AKT1,ATF4,HIF1A,JUN,KDM5B,MAP2K1,MITF,MTOR,NFKB1,NGFR,PPARA,PPARGC1A,RXRG,SCD,SOX10,TAZ,TEAD1,TFAM,TP53,YAP1
GO:0033993	response to lipid	11	825	1.19e-07	ENSP00000172229,ENSP00000226574,ENSP00000264867,ENSP00000265641,ENSP00000301178,ENSP00000352900,ENSP00000360266,ENSP00000380093,ENSP00000385523,ENSP00000451828,ENSP00000478927	AKT1,AXL,CPT1A,JUN,NFKB1,NGFR,PPARA,PPARGC1A,RXRG,SOX10,YAP1
GO:0050793	regulation of developmental process	16	2416	1.19e-07	ENSP00000172229,ENSP00000226574,ENSP00000264867,ENSP00000295600,ENSP00000301178,ENSP00000302486,ENSP00000336790,ENSP00000354558,ENSP00000356234,ENSP00000360266,ENSP00000380093,ENSP00000385523,ENSP00000415786,ENSP00000437955,ENSP00000451828,ENSP00000478927	AKT1,ATF4,AXL,HIF1A,JUN,KDM5B,MAP2K1,MITF,MTOR,NFKB1,NGFR,PPARA,PPARGC1A,SERPINE2,SOX10,YAP1
GO:0010468	regulation of gene expression	20	4533	1.69e-07	ENSP00000172229,ENSP00000226574,ENSP00000264867,ENSP00000269305,ENSP00000288602,ENSP00000295600,ENSP00000302486,ENSP00000336790,ENSP00000352900,ENSP00000354558,ENSP00000356234,ENSP00000360266,ENSP00000380093,ENSP00000385523,ENSP00000415786,ENSP00000420588,ENSP00000435233,ENSP00000437955,ENSP00000451828,ENSP00000478927	AKT1,ATF4,BRAF,HIF1A,JUN,KDM5B,MAP2K1,MITF,MTOR,NFKB1,NGFR,PPARA,PPARGC1A,RXRG,SERPINE2,SOX10,TEAD1,TFAM,TP53,YAP1
GO:0014070	response to organic cyclic compound	11	873	1.95e-07	ENSP00000226574,ENSP00000264867,ENSP00000265641,ENSP00000336790,ENSP00000352900,ENSP00000354558,ENSP00000360266,ENSP00000380093,ENSP00000385523,ENSP00000451828,ENSP00000478927	AKT1,ATF4,CPT1A,JUN,MTOR,NFKB1,PPARA,PPARGC1A,RXRG,SOX10,YAP1
GO:0032879	regulation of localization	16	2524	2.01e-07	ENSP00000172229,ENSP00000226574,ENSP00000264867,ENSP00000265641,ENSP00000269305,ENSP00000288602,ENSP00000301178,ENSP00000302486,ENSP00000336790,ENSP00000354558,ENSP00000356234,ENSP00000360266,ENSP00000385523,ENSP00000415786,ENSP00000437955,ENSP00000451828	AKT1,ATF4,AXL,BRAF,CPT1A,HIF1A,JUN,KDM5B,MAP2K1,MTOR,NFKB1,NGFR,PPARA,PPARGC1A,SERPINE2,TP53
GO:1901215	negative regulation of neuron death	7	191	2.01e-07	ENSP00000264867,ENSP00000301178,ENSP00000336790,ENSP00000360266,ENSP00000385523,ENSP00000437955,ENSP00000451828	AKT1,ATF4,AXL,HIF1A,JUN,PPARA,PPARGC1A
GO:1901700	response to oxygen-containing compound	13	1427	2.01e-07	ENSP00000172229,ENSP00000226574,ENSP00000264867,ENSP00000265641,ENSP00000269305,ENSP00000301178,ENSP00000336790,ENSP00000354558,ENSP00000360266,ENSP00000380093,ENSP00000385523,ENSP00000451828,ENSP00000478927	AKT1,ATF4,AXL,CPT1A,JUN,MTOR,NFKB1,NGFR,PPARA,PPARGC1A,SOX10,TP53,YAP1
GO:0010605	negative regulation of macromolecule metabolic process	16	2558	2.30e-07	ENSP00000172229,ENSP00000226574,ENSP00000264867,ENSP00000269305,ENSP00000295600,ENSP00000302486,ENSP00000336790,ENSP00000354558,ENSP00000356234,ENSP00000360266,ENSP00000380093,ENSP00000385523,ENSP00000415786,ENSP00000437955,ENSP00000451828,ENSP00000478927	AKT1,ATF4,HIF1A,JUN,KDM5B,MAP2K1,MITF,MTOR,NFKB1,NGFR,PPARA,PPARGC1A,SERPINE2,SOX10,TP53,YAP1
GO:0042493	response to drug	11	900	2.40e-07	ENSP00000226574,ENSP00000264867,ENSP00000265641,ENSP00000269305,ENSP00000301178,ENSP00000336790,ENSP00000354558,ENSP00000360266,ENSP00000380093,ENSP00000385523,ENSP00000478927	ATF4,AXL,CPT1A,JUN,MTOR,NFKB1,PPARA,PPARGC1A,SOX10,TP53,YAP1
GO:0031323	regulation of cellular metabolic process	22	6082	2.59e-07	ENSP00000172229,ENSP00000226574,ENSP00000264867,ENSP00000265641,ENSP00000269305,ENSP00000288602,ENSP00000295600,ENSP00000302486,ENSP00000336790,ENSP00000352900,ENSP00000354558,ENSP00000356234,ENSP00000360266,ENSP00000380093,ENSP00000385523,ENSP00000415786,ENSP00000420588,ENSP00000435233,ENSP00000437955,ENSP00000451828,ENSP00000469981,ENSP00000478927	AKT1,ATF4,BRAF,CPT1A,HIF1A,JUN,KDM5B,MAP2K1,MITF,MTOR,NFKB1,NGFR,PPARA,PPARGC1A,RXRG,SERPINE2,SOX10,TAZ,TEAD1,TFAM,TP53,YAP1
GO:0071396	cellular response to lipid	9	486	2.59e-07	ENSP00000226574,ENSP00000264867,ENSP00000265641,ENSP00000301178,ENSP00000352900,ENSP00000380093,ENSP00000385523,ENSP00000451828,ENSP00000478927	AKT1,AXL,CPT1A,NFKB1,PPARA,PPARGC1A,RXRG,SOX10,YAP1
GO:0019219	regulation of nucleobase-containing compound metabolic process	19	4133	3.16e-07	ENSP00000172229,ENSP00000226574,ENSP00000264867,ENSP00000269305,ENSP00000295600,ENSP00000302486,ENSP00000336790,ENSP00000352900,ENSP00000354558,ENSP00000356234,ENSP00000360266,ENSP00000380093,ENSP00000385523,ENSP00000420588,ENSP00000435233,ENSP00000437955,ENSP00000451828,ENSP00000469981,ENSP00000478927	AKT1,ATF4,HIF1A,JUN,KDM5B,MAP2K1,MITF,MTOR,NFKB1,NGFR,PPARA,PPARGC1A,RXRG,SOX10,TAZ,TEAD1,TFAM,TP53,YAP1
GO:0006352	DNA-templated transcription, initiation	7	213	3.64e-07	ENSP00000264867,ENSP00000269305,ENSP00000352900,ENSP00000385523,ENSP00000420588,ENSP00000435233,ENSP00000478927	PPARA,PPARGC1A,RXRG,TEAD1,TFAM,TP53,YAP1
GO:0006355	regulation of transcription, DNA-templated	18	3661	4.24e-07	ENSP00000172229,ENSP00000226574,ENSP00000264867,ENSP00000269305,ENSP00000295600,ENSP00000302486,ENSP00000336790,ENSP00000352900,ENSP00000354558,ENSP00000356234,ENSP00000360266,ENSP00000380093,ENSP00000385523,ENSP00000420588,ENSP00000435233,ENSP00000437955,ENSP00000451828,ENSP00000478927	AKT1,ATF4,HIF1A,JUN,KDM5B,MAP2K1,MITF,MTOR,NFKB1,NGFR,PPARA,PPARGC1A,RXRG,SOX10,TEAD1,TFAM,TP53,YAP1
GO:0031998	regulation of fatty acid beta-oxidation	4	16	4.24e-07	ENSP00000265641,ENSP00000354558,ENSP00000385523,ENSP00000451828	AKT1,CPT1A,MTOR,PPARA
GO:0051240	positive regulation of multicellular organismal process	13	1551	4.42e-07	ENSP00000172229,ENSP00000226574,ENSP00000301178,ENSP00000302486,ENSP00000336790,ENSP00000354558,ENSP00000356234,ENSP00000360266,ENSP00000380093,ENSP00000415786,ENSP00000437955,ENSP00000451828,ENSP00000478927	AKT1,ATF4,AXL,HIF1A,JUN,KDM5B,MAP2K1,MTOR,NFKB1,NGFR,SERPINE2,SOX10,YAP1
GO:0034599	cellular response to oxidative stress	7	222	4.47e-07	ENSP00000264867,ENSP00000269305,ENSP00000301178,ENSP00000336790,ENSP00000360266,ENSP00000437955,ENSP00000451828	AKT1,ATF4,AXL,HIF1A,JUN,PPARGC1A,TP53
GO:0031326	regulation of cellular biosynthetic process	19	4266	4.77e-07	ENSP00000172229,ENSP00000226574,ENSP00000264867,ENSP00000269305,ENSP00000295600,ENSP00000302486,ENSP00000336790,ENSP00000352900,ENSP00000354558,ENSP00000356234,ENSP00000360266,ENSP00000380093,ENSP00000385523,ENSP00000420588,ENSP00000435233,ENSP00000437955,ENSP00000451828,ENSP00000469981,ENSP00000478927	AKT1,ATF4,HIF1A,JUN,KDM5B,MAP2K1,MITF,MTOR,NFKB1,NGFR,PPARA,PPARGC1A,RXRG,SOX10,TAZ,TEAD1,TFAM,TP53,YAP1
GO:0042127	regulation of cell population proliferation	13	1594	5.59e-07	ENSP00000172229,ENSP00000264867,ENSP00000269305,ENSP00000295600,ENSP00000302486,ENSP00000354558,ENSP00000356234,ENSP00000360266,ENSP00000380093,ENSP00000415786,ENSP00000437955,ENSP00000451828,ENSP00000478927	AKT1,HIF1A,JUN,KDM5B,MAP2K1,MITF,MTOR,NGFR,PPARGC1A,SERPINE2,SOX10,TP53,YAP1
GO:0019216	regulation of lipid metabolic process	8	373	5.70e-07	ENSP00000226574,ENSP00000264867,ENSP00000265641,ENSP00000354558,ENSP00000359380,ENSP00000385523,ENSP00000451828,ENSP00000469981	AKT1,CPT1A,MTOR,NFKB1,PPARA,PPARGC1A,SCD,TAZ
GO:0045834	positive regulation of lipid metabolic process	6	135	7.09e-07	ENSP00000264867,ENSP00000265641,ENSP00000354558,ENSP00000385523,ENSP00000451828,ENSP00000469981	AKT1,CPT1A,MTOR,PPARA,PPARGC1A,TAZ
GO:0009628	response to abiotic stimulus	11	1052	8.89e-07	ENSP00000226574,ENSP00000264867,ENSP00000269305,ENSP00000336790,ENSP00000354558,ENSP00000360266,ENSP00000385523,ENSP00000415786,ENSP00000437955,ENSP00000451828,ENSP00000478927	AKT1,ATF4,HIF1A,JUN,MTOR,NFKB1,PPARA,PPARGC1A,SERPINE2,TP53,YAP1
GO:0048856	anatomical structure development	20	5085	9.08e-07	ENSP00000172229,ENSP00000264867,ENSP00000265641,ENSP00000269305,ENSP00000288602,ENSP00000295600,ENSP00000301178,ENSP00000302486,ENSP00000336790,ENSP00000354558,ENSP00000356234,ENSP00000360266,ENSP00000380093,ENSP00000385523,ENSP00000415786,ENSP00000435233,ENSP00000437955,ENSP00000451828,ENSP00000469981,ENSP00000478927	AKT1,ATF4,AXL,BRAF,CPT1A,HIF1A,JUN,KDM5B,MAP2K1,MITF,MTOR,NGFR,PPARA,PPARGC1A,SERPINE2,SOX10,TAZ,TEAD1,TP53,YAP1
GO:0051252	regulation of RNA metabolic process	18	3890	9.32e-07	ENSP00000172229,ENSP00000226574,ENSP00000264867,ENSP00000269305,ENSP00000295600,ENSP00000302486,ENSP00000336790,ENSP00000352900,ENSP00000354558,ENSP00000356234,ENSP00000360266,ENSP00000380093,ENSP00000385523,ENSP00000420588,ENSP00000435233,ENSP00000437955,ENSP00000451828,ENSP00000478927	AKT1,ATF4,HIF1A,JUN,KDM5B,MAP2K1,MITF,MTOR,NFKB1,NGFR,PPARA,PPARGC1A,RXRG,SOX10,TEAD1,TFAM,TP53,YAP1
GO:0031324	negative regulation of cellular metabolic process	15	2463	1.03e-06	ENSP00000172229,ENSP00000226574,ENSP00000264867,ENSP00000269305,ENSP00000295600,ENSP00000336790,ENSP00000354558,ENSP00000356234,ENSP00000360266,ENSP00000380093,ENSP00000385523,ENSP00000415786,ENSP00000437955,ENSP00000451828,ENSP00000478927	AKT1,ATF4,HIF1A,JUN,KDM5B,MITF,MTOR,NFKB1,NGFR,PPARA,PPARGC1A,SERPINE2,SOX10,TP53,YAP1
GO:0045595	regulation of cell differentiation	13	1695	1.03e-06	ENSP00000172229,ENSP00000226574,ENSP00000295600,ENSP00000301178,ENSP00000302486,ENSP00000354558,ENSP00000360266,ENSP00000380093,ENSP00000385523,ENSP00000415786,ENSP00000437955,ENSP00000451828,ENSP00000478927	AKT1,AXL,HIF1A,JUN,MAP2K1,MITF,MTOR,NFKB1,NGFR,PPARA,SERPINE2,SOX10,YAP1
GO:0051171	regulation of nitrogen compound metabolic process	21	5827	1.03e-06	ENSP00000172229,ENSP00000226574,ENSP00000264867,ENSP00000269305,ENSP00000288602,ENSP00000295600,ENSP00000302486,ENSP00000336790,ENSP00000352900,ENSP00000354558,ENSP00000356234,ENSP00000360266,ENSP00000380093,ENSP00000385523,ENSP00000415786,ENSP00000420588,ENSP00000435233,ENSP00000437955,ENSP00000451828,ENSP00000469981,ENSP00000478927	AKT1,ATF4,BRAF,HIF1A,JUN,KDM5B,MAP2K1,MITF,MTOR,NFKB1,NGFR,PPARA,PPARGC1A,RXRG,SERPINE2,SOX10,TAZ,TEAD1,TFAM,TP53,YAP1
GO:0036294	cellular response to decreased oxygen levels	6	148	1.09e-06	ENSP00000264867,ENSP00000269305,ENSP00000336790,ENSP00000354558,ENSP00000437955,ENSP00000451828	AKT1,ATF4,HIF1A,MTOR,PPARGC1A,TP53
GO:0045913	positive regulation of carbohydrate metabolic process	5	70	1.15e-06	ENSP00000226574,ENSP00000264867,ENSP00000385523,ENSP00000437955,ENSP00000451828	AKT1,HIF1A,NFKB1,PPARA,PPARGC1A
GO:0030154	cell differentiation	17	3457	1.31e-06	ENSP00000172229,ENSP00000264867,ENSP00000265641,ENSP00000269305,ENSP00000288602,ENSP00000295600,ENSP00000301178,ENSP00000302486,ENSP00000336790,ENSP00000354558,ENSP00000356234,ENSP00000360266,ENSP00000380093,ENSP00000415786,ENSP00000437955,ENSP00000451828,ENSP00000478927	AKT1,ATF4,AXL,BRAF,CPT1A,HIF1A,JUN,KDM5B,MAP2K1,MITF,MTOR,NGFR,PPARGC1A,SERPINE2,SOX10,TP53,YAP1
GO:0006109	regulation of carbohydrate metabolic process	6	158	1.52e-06	ENSP00000226574,ENSP00000264867,ENSP00000354558,ENSP00000385523,ENSP00000437955,ENSP00000451828	AKT1,HIF1A,MTOR,NFKB1,PPARA,PPARGC1A
GO:0006367	transcription initiation from RNA polymerase II promoter	6	162	1.71e-06	ENSP00000264867,ENSP00000269305,ENSP00000352900,ENSP00000385523,ENSP00000435233,ENSP00000478927	PPARA,PPARGC1A,RXRG,TEAD1,TP53,YAP1
GO:0044271	cellular nitrogen compound biosynthetic process	17	3528	1.71e-06	ENSP00000226574,ENSP00000264867,ENSP00000269305,ENSP00000295600,ENSP00000336790,ENSP00000352900,ENSP00000354558,ENSP00000356234,ENSP00000359380,ENSP00000360266,ENSP00000380093,ENSP00000385523,ENSP00000420588,ENSP00000435233,ENSP00000437955,ENSP00000451828,ENSP00000478927	AKT1,ATF4,HIF1A,JUN,KDM5B,MITF,MTOR,NFKB1,PPARA,PPARGC1A,RXRG,SCD,SOX10,TEAD1,TFAM,TP53,YAP1
GO:0007275	multicellular organism development	19	4726	2.08e-06	ENSP00000172229,ENSP00000264867,ENSP00000269305,ENSP00000288602,ENSP00000295600,ENSP00000301178,ENSP00000302486,ENSP00000336790,ENSP00000354558,ENSP00000356234,ENSP00000360266,ENSP00000380093,ENSP00000385523,ENSP00000415786,ENSP00000435233,ENSP00000437955,ENSP00000451828,ENSP00000469981,ENSP00000478927	AKT1,ATF4,AXL,BRAF,HIF1A,JUN,KDM5B,MAP2K1,MITF,MTOR,NGFR,PPARA,PPARGC1A,SERPINE2,SOX10,TAZ,TEAD1,TP53,YAP1
GO:0006357	regulation of transcription by RNA polymerase II	15	2633	2.16e-06	ENSP00000172229,ENSP00000226574,ENSP00000264867,ENSP00000269305,ENSP00000295600,ENSP00000336790,ENSP00000352900,ENSP00000356234,ENSP00000360266,ENSP00000380093,ENSP00000385523,ENSP00000435233,ENSP00000437955,ENSP00000451828,ENSP00000478927	AKT1,ATF4,HIF1A,JUN,KDM5B,MITF,NFKB1,NGFR,PPARA,PPARGC1A,RXRG,SOX10,TEAD1,TP53,YAP1
GO:0018130	heterocycle biosynthetic process	16	3095	2.16e-06	ENSP00000226574,ENSP00000264867,ENSP00000269305,ENSP00000295600,ENSP00000336790,ENSP00000352900,ENSP00000354558,ENSP00000356234,ENSP00000359380,ENSP00000360266,ENSP00000380093,ENSP00000385523,ENSP00000420588,ENSP00000435233,ENSP00000437955,ENSP00000478927	ATF4,HIF1A,JUN,KDM5B,MITF,MTOR,NFKB1,PPARA,PPARGC1A,RXRG,SCD,SOX10,TEAD1,TFAM,TP53,YAP1
GO:0036293	response to decreased oxygen levels	7	298	2.16e-06	ENSP00000264867,ENSP00000269305,ENSP00000336790,ENSP00000354558,ENSP00000385523,ENSP00000437955,ENSP00000451828	AKT1,ATF4,HIF1A,MTOR,PPARA,PPARGC1A,TP53
GO:0042221	response to chemical	18	4153	2.16e-06	ENSP00000172229,ENSP00000226574,ENSP00000264867,ENSP00000265641,ENSP00000269305,ENSP00000288602,ENSP00000301178,ENSP00000302486,ENSP00000336790,ENSP00000352900,ENSP00000354558,ENSP00000356234,ENSP00000360266,ENSP00000380093,ENSP00000385523,ENSP00000437955,ENSP00000451828,ENSP00000478927	AKT1,ATF4,AXL,BRAF,CPT1A,HIF1A,JUN,KDM5B,MAP2K1,MTOR,NFKB1,NGFR,PPARA,PPARGC1A,RXRG,SOX10,TP53,YAP1
GO:0043255	regulation of carbohydrate biosynthetic process	5	83	2.16e-06	ENSP00000226574,ENSP00000264867,ENSP00000354558,ENSP00000385523,ENSP00000451828	AKT1,MTOR,NFKB1,PPARA,PPARGC1A
GO:0048731	system development	18	4144	2.16e-06	ENSP00000172229,ENSP00000264867,ENSP00000288602,ENSP00000295600,ENSP00000301178,ENSP00000302486,ENSP00000336790,ENSP00000354558,ENSP00000356234,ENSP00000360266,ENSP00000380093,ENSP00000385523,ENSP00000415786,ENSP00000435233,ENSP00000437955,ENSP00000451828,ENSP00000469981,ENSP00000478927	AKT1,ATF4,AXL,BRAF,HIF1A,JUN,KDM5B,MAP2K1,MITF,MTOR,NGFR,PPARA,PPARGC1A,SERPINE2,SOX10,TAZ,TEAD1,YAP1
GO:0071496	cellular response to external stimulus	7	305	2.38e-06	ENSP00000226574,ENSP00000269305,ENSP00000301178,ENSP00000336790,ENSP00000354558,ENSP00000360266,ENSP00000451828	AKT1,ATF4,AXL,JUN,MTOR,NFKB1,TP53
GO:2000026	regulation of multicellular organismal development	13	1876	2.61e-06	ENSP00000172229,ENSP00000295600,ENSP00000301178,ENSP00000302486,ENSP00000336790,ENSP00000354558,ENSP00000356234,ENSP00000360266,ENSP00000380093,ENSP00000415786,ENSP00000437955,ENSP00000451828,ENSP00000478927	AKT1,ATF4,AXL,HIF1A,JUN,KDM5B,MAP2K1,MITF,MTOR,NGFR,SERPINE2,SOX10,YAP1
GO:0050678	regulation of epithelial cell proliferation	7	311	2.62e-06	ENSP00000172229,ENSP00000354558,ENSP00000356234,ENSP00000360266,ENSP00000437955,ENSP00000451828,ENSP00000478927	AKT1,HIF1A,JUN,KDM5B,MTOR,NGFR,YAP1
GO:0035556	intracellular signal transduction	12	1528	2.63e-06	ENSP00000172229,ENSP00000226574,ENSP00000269305,ENSP00000288602,ENSP00000301178,ENSP00000302486,ENSP00000336790,ENSP00000354558,ENSP00000360266,ENSP00000435233,ENSP00000451828,ENSP00000478927	AKT1,ATF4,AXL,BRAF,JUN,MAP2K1,MTOR,NFKB1,NGFR,TEAD1,TP53,YAP1
GO:0009991	response to extracellular stimulus	8	486	2.83e-06	ENSP00000264867,ENSP00000269305,ENSP00000301178,ENSP00000336790,ENSP00000354558,ENSP00000360266,ENSP00000385523,ENSP00000451828	AKT1,ATF4,AXL,JUN,MTOR,PPARA,PPARGC1A,TP53
GO:0033554	cellular response to stress	12	1553	3.08e-06	ENSP00000226574,ENSP00000264867,ENSP00000269305,ENSP00000288602,ENSP00000301178,ENSP00000302486,ENSP00000336790,ENSP00000354558,ENSP00000360266,ENSP00000437955,ENSP00000451828,ENSP00000478927	AKT1,ATF4,AXL,BRAF,HIF1A,JUN,MAP2K1,MTOR,NFKB1,PPARGC1A,TP53,YAP1
GO:0051172	negative regulation of nitrogen compound metabolic process	14	2307	3.10e-06	ENSP00000172229,ENSP00000226574,ENSP00000264867,ENSP00000269305,ENSP00000295600,ENSP00000336790,ENSP00000354558,ENSP00000356234,ENSP00000360266,ENSP00000380093,ENSP00000385523,ENSP00000415786,ENSP00000451828,ENSP00000478927	AKT1,ATF4,JUN,KDM5B,MITF,MTOR,NFKB1,NGFR,PPARA,PPARGC1A,SERPINE2,SOX10,TP53,YAP1
GO:1901362	organic cyclic compound biosynthetic process	16	3230	3.33e-06	ENSP00000226574,ENSP00000264867,ENSP00000269305,ENSP00000295600,ENSP00000336790,ENSP00000352900,ENSP00000354558,ENSP00000356234,ENSP00000359380,ENSP00000360266,ENSP00000380093,ENSP00000385523,ENSP00000420588,ENSP00000435233,ENSP00000437955,ENSP00000478927	ATF4,HIF1A,JUN,KDM5B,MITF,MTOR,NFKB1,PPARA,PPARGC1A,RXRG,SCD,SOX10,TEAD1,TFAM,TP53,YAP1
GO:0071407	cellular response to organic cyclic compound	8	505	3.59e-06	ENSP00000226574,ENSP00000264867,ENSP00000336790,ENSP00000352900,ENSP00000380093,ENSP00000385523,ENSP00000451828,ENSP00000478927	AKT1,ATF4,NFKB1,PPARA,PPARGC1A,RXRG,SOX10,YAP1
GO:0043467	regulation of generation of precursor metabolites and energy	5	96	3.75e-06	ENSP00000264867,ENSP00000354558,ENSP00000385523,ENSP00000437955,ENSP00000451828	AKT1,HIF1A,MTOR,PPARA,PPARGC1A
GO:0043523	regulation of neuron apoptotic process	6	195	3.75e-06	ENSP00000264867,ENSP00000269305,ENSP00000301178,ENSP00000336790,ENSP00000360266,ENSP00000437955	ATF4,AXL,HIF1A,JUN,PPARGC1A,TP53
GO:0051239	regulation of multicellular organismal process	15	2788	3.75e-06	ENSP00000172229,ENSP00000226574,ENSP00000264867,ENSP00000295600,ENSP00000301178,ENSP00000302486,ENSP00000336790,ENSP00000354558,ENSP00000356234,ENSP00000360266,ENSP00000380093,ENSP00000415786,ENSP00000437955,ENSP00000451828,ENSP00000478927	AKT1,ATF4,AXL,HIF1A,JUN,KDM5B,MAP2K1,MITF,MTOR,NFKB1,NGFR,PPARGC1A,SERPINE2,SOX10,YAP1
GO:0009888	tissue development	12	1626	4.69e-06	ENSP00000264867,ENSP00000265641,ENSP00000302486,ENSP00000354558,ENSP00000356234,ENSP00000360266,ENSP00000385523,ENSP00000415786,ENSP00000437955,ENSP00000451828,ENSP00000469981,ENSP00000478927	AKT1,CPT1A,HIF1A,JUN,KDM5B,MAP2K1,MTOR,PPARA,PPARGC1A,SERPINE2,TAZ,YAP1
GO:0048523	negative regulation of cellular process	18	4454	5.44e-06	ENSP00000172229,ENSP00000226574,ENSP00000264867,ENSP00000269305,ENSP00000288602,ENSP00000295600,ENSP00000301178,ENSP00000302486,ENSP00000336790,ENSP00000354558,ENSP00000356234,ENSP00000360266,ENSP00000380093,ENSP00000385523,ENSP00000415786,ENSP00000437955,ENSP00000451828,ENSP00000478927	AKT1,ATF4,AXL,BRAF,HIF1A,JUN,KDM5B,MAP2K1,MITF,MTOR,NFKB1,NGFR,PPARA,PPARGC1A,SERPINE2,SOX10,TP53,YAP1
GO:0010629	negative regulation of gene expression	12	1670	6.15e-06	ENSP00000226574,ENSP00000269305,ENSP00000295600,ENSP00000302486,ENSP00000336790,ENSP00000356234,ENSP00000360266,ENSP00000380093,ENSP00000385523,ENSP00000415786,ENSP00000437955,ENSP00000451828	AKT1,ATF4,HIF1A,JUN,KDM5B,MAP2K1,MITF,NFKB1,PPARA,SERPINE2,SOX10,TP53
GO:0034641	cellular nitrogen compound metabolic process	19	5126	6.34e-06	ENSP00000226574,ENSP00000264867,ENSP00000265641,ENSP00000269305,ENSP00000295600,ENSP00000336790,ENSP00000352900,ENSP00000354558,ENSP00000356234,ENSP00000359380,ENSP00000360266,ENSP00000380093,ENSP00000385523,ENSP00000420588,ENSP00000435233,ENSP00000437955,ENSP00000451828,ENSP00000469981,ENSP00000478927	AKT1,ATF4,CPT1A,HIF1A,JUN,KDM5B,MITF,MTOR,NFKB1,PPARA,PPARGC1A,RXRG,SCD,SOX10,TAZ,TEAD1,TFAM,TP53,YAP1
GO:0048513	animal organ development	15	2926	6.78e-06	ENSP00000264867,ENSP00000288602,ENSP00000295600,ENSP00000301178,ENSP00000302486,ENSP00000354558,ENSP00000356234,ENSP00000360266,ENSP00000385523,ENSP00000415786,ENSP00000435233,ENSP00000437955,ENSP00000451828,ENSP00000469981,ENSP00000478927	AKT1,AXL,BRAF,HIF1A,JUN,KDM5B,MAP2K1,MITF,MTOR,PPARA,PPARGC1A,SERPINE2,TAZ,TEAD1,YAP1
GO:0006807	nitrogen compound metabolic process	23	8349	7.15e-06	ENSP00000172229,ENSP00000226574,ENSP00000264867,ENSP00000265641,ENSP00000269305,ENSP00000288602,ENSP00000295600,ENSP00000301178,ENSP00000302486,ENSP00000336790,ENSP00000352900,ENSP00000354558,ENSP00000356234,ENSP00000359380,ENSP00000360266,ENSP00000380093,ENSP00000385523,ENSP00000420588,ENSP00000435233,ENSP00000437955,ENSP00000451828,ENSP00000469981,ENSP00000478927	AKT1,ATF4,AXL,BRAF,CPT1A,HIF1A,JUN,KDM5B,MAP2K1,MITF,MTOR,NFKB1,NGFR,PPARA,PPARGC1A,RXRG,SCD,SOX10,TAZ,TEAD1,TFAM,TP53,YAP1
GO:0044249	cellular biosynthetic process	18	4567	7.69e-06	ENSP00000226574,ENSP00000264867,ENSP00000269305,ENSP00000295600,ENSP00000336790,ENSP00000352900,ENSP00000354558,ENSP00000356234,ENSP00000359380,ENSP00000360266,ENSP00000380093,ENSP00000385523,ENSP00000420588,ENSP00000435233,ENSP00000437955,ENSP00000451828,ENSP00000469981,ENSP00000478927	AKT1,ATF4,HIF1A,JUN,KDM5B,MITF,MTOR,NFKB1,PPARA,PPARGC1A,RXRG,SCD,SOX10,TAZ,TEAD1,TFAM,TP53,YAP1
GO:0032870	cellular response to hormone stimulus	8	585	9.67e-06	ENSP00000226574,ENSP00000264867,ENSP00000352900,ENSP00000360266,ENSP00000380093,ENSP00000385523,ENSP00000451828,ENSP00000478927	AKT1,JUN,NFKB1,PPARA,PPARGC1A,RXRG,SOX10,YAP1
GO:0001936	regulation of endothelial cell proliferation	5	122	1.03e-05	ENSP00000172229,ENSP00000354558,ENSP00000360266,ENSP00000437955,ENSP00000451828	AKT1,HIF1A,JUN,MTOR,NGFR
GO:0006351	transcription, DNA-templated	14	2569	1.03e-05	ENSP00000226574,ENSP00000264867,ENSP00000269305,ENSP00000295600,ENSP00000336790,ENSP00000352900,ENSP00000356234,ENSP00000360266,ENSP00000380093,ENSP00000385523,ENSP00000420588,ENSP00000435233,ENSP00000437955,ENSP00000478927	ATF4,HIF1A,JUN,KDM5B,MITF,NFKB1,PPARA,PPARGC1A,RXRG,SOX10,TEAD1,TFAM,TP53,YAP1
GO:0034654	nucleobase-containing compound biosynthetic process	15	3031	1.03e-05	ENSP00000226574,ENSP00000264867,ENSP00000269305,ENSP00000295600,ENSP00000336790,ENSP00000352900,ENSP00000356234,ENSP00000359380,ENSP00000360266,ENSP00000380093,ENSP00000385523,ENSP00000420588,ENSP00000435233,ENSP00000437955,ENSP00000478927	ATF4,HIF1A,JUN,KDM5B,MITF,NFKB1,PPARA,PPARGC1A,RXRG,SCD,SOX10,TEAD1,TFAM,TP53,YAP1
GO:0048699	generation of neurons	11	1422	1.03e-05	ENSP00000172229,ENSP00000301178,ENSP00000302486,ENSP00000336790,ENSP00000354558,ENSP00000360266,ENSP00000380093,ENSP00000415786,ENSP00000437955,ENSP00000451828,ENSP00000478927	AKT1,ATF4,AXL,HIF1A,JUN,MAP2K1,MTOR,NGFR,SERPINE2,SOX10,YAP1
GO:1901576	organic substance biosynthetic process	18	4656	1.03e-05	ENSP00000226574,ENSP00000264867,ENSP00000269305,ENSP00000295600,ENSP00000336790,ENSP00000352900,ENSP00000354558,ENSP00000356234,ENSP00000359380,ENSP00000360266,ENSP00000380093,ENSP00000385523,ENSP00000420588,ENSP00000435233,ENSP00000437955,ENSP00000451828,ENSP00000469981,ENSP00000478927	AKT1,ATF4,HIF1A,JUN,KDM5B,MITF,MTOR,NFKB1,PPARA,PPARGC1A,RXRG,SCD,SOX10,TAZ,TEAD1,TFAM,TP53,YAP1
GO:2001169	regulation of ATP biosynthetic process	4	47	1.03e-05	ENSP00000264867,ENSP00000385523,ENSP00000437955,ENSP00000469981	HIF1A,PPARA,PPARGC1A,TAZ
GO:0009725	response to hormone	9	854	1.24e-05	ENSP00000226574,ENSP00000264867,ENSP00000352900,ENSP00000354558,ENSP00000360266,ENSP00000380093,ENSP00000385523,ENSP00000451828,ENSP00000478927	AKT1,JUN,MTOR,NFKB1,PPARA,PPARGC1A,RXRG,SOX10,YAP1
GO:0007568	aging	6	255	1.40e-05	ENSP00000264867,ENSP00000269305,ENSP00000302486,ENSP00000354558,ENSP00000360266,ENSP00000451828	AKT1,JUN,MAP2K1,MTOR,PPARGC1A,TP53
GO:0010243	response to organonitrogen compound	9	876	1.47e-05	ENSP00000172229,ENSP00000226574,ENSP00000264867,ENSP00000269305,ENSP00000336790,ENSP00000354558,ENSP00000360266,ENSP00000385523,ENSP00000451828	AKT1,ATF4,JUN,MTOR,NFKB1,NGFR,PPARA,PPARGC1A,TP53
GO:0009314	response to radiation	7	425	1.50e-05	ENSP00000269305,ENSP00000336790,ENSP00000354558,ENSP00000360266,ENSP00000437955,ENSP00000451828,ENSP00000478927	AKT1,ATF4,HIF1A,JUN,MTOR,TP53,YAP1
GO:0009605	response to external stimulus	12	1857	1.58e-05	ENSP00000172229,ENSP00000226574,ENSP00000264867,ENSP00000269305,ENSP00000301178,ENSP00000302486,ENSP00000336790,ENSP00000354558,ENSP00000360266,ENSP00000385523,ENSP00000415786,ENSP00000451828	AKT1,ATF4,AXL,JUN,MAP2K1,MTOR,NFKB1,NGFR,PPARA,PPARGC1A,SERPINE2,TP53
GO:0032922	circadian regulation of gene expression	4	55	1.61e-05	ENSP00000172229,ENSP00000264867,ENSP00000336790,ENSP00000385523	ATF4,NGFR,PPARA,PPARGC1A
GO:0071456	cellular response to hypoxia	5	139	1.68e-05	ENSP00000264867,ENSP00000269305,ENSP00000354558,ENSP00000437955,ENSP00000451828	AKT1,HIF1A,MTOR,PPARGC1A,TP53
GO:0051716	cellular response to stimulus	20	6212	1.72e-05	ENSP00000172229,ENSP00000226574,ENSP00000264867,ENSP00000265641,ENSP00000269305,ENSP00000288602,ENSP00000295600,ENSP00000301178,ENSP00000302486,ENSP00000336790,ENSP00000352900,ENSP00000354558,ENSP00000356234,ENSP00000360266,ENSP00000380093,ENSP00000385523,ENSP00000435233,ENSP00000437955,ENSP00000451828,ENSP00000478927	AKT1,ATF4,AXL,BRAF,CPT1A,HIF1A,JUN,KDM5B,MAP2K1,MITF,MTOR,NFKB1,NGFR,PPARA,PPARGC1A,RXRG,SOX10,TEAD1,TP53,YAP1
GO:0044238	primary metabolic process	23	8808	1.83e-05	ENSP00000172229,ENSP00000226574,ENSP00000264867,ENSP00000265641,ENSP00000269305,ENSP00000288602,ENSP00000295600,ENSP00000301178,ENSP00000302486,ENSP00000336790,ENSP00000352900,ENSP00000354558,ENSP00000356234,ENSP00000359380,ENSP00000360266,ENSP00000380093,ENSP00000385523,ENSP00000420588,ENSP00000435233,ENSP00000437955,ENSP00000451828,ENSP00000469981,ENSP00000478927	AKT1,ATF4,AXL,BRAF,CPT1A,HIF1A,JUN,KDM5B,MAP2K1,MITF,MTOR,NFKB1,NGFR,PPARA,PPARGC1A,RXRG,SCD,SOX10,TAZ,TEAD1,TFAM,TP53,YAP1
GO:0045597	positive regulation of cell differentiation	9	908	1.86e-05	ENSP00000172229,ENSP00000226574,ENSP00000301178,ENSP00000302486,ENSP00000354558,ENSP00000360266,ENSP00000415786,ENSP00000437955,ENSP00000451828	AKT1,AXL,HIF1A,JUN,MAP2K1,MTOR,NFKB1,NGFR,SERPINE2
GO:0046321	positive regulation of fatty acid oxidation	3	14	2.12e-05	ENSP00000264867,ENSP00000265641,ENSP00000385523	CPT1A,PPARA,PPARGC1A
GO:0031667	response to nutrient levels	7	455	2.20e-05	ENSP00000264867,ENSP00000269305,ENSP00000336790,ENSP00000354558,ENSP00000360266,ENSP00000385523,ENSP00000451828	AKT1,ATF4,JUN,MTOR,PPARA,PPARGC1A,TP53
GO:0006950	response to stress	15	3267	2.25e-05	ENSP00000172229,ENSP00000226574,ENSP00000264867,ENSP00000269305,ENSP00000288602,ENSP00000301178,ENSP00000302486,ENSP00000336790,ENSP00000354558,ENSP00000360266,ENSP00000385523,ENSP00000415786,ENSP00000437955,ENSP00000451828,ENSP00000478927	AKT1,ATF4,AXL,BRAF,HIF1A,JUN,MAP2K1,MTOR,NFKB1,NGFR,PPARA,PPARGC1A,SERPINE2,TP53,YAP1
GO:1903578	regulation of ATP metabolic process	4	62	2.35e-05	ENSP00000264867,ENSP00000385523,ENSP00000437955,ENSP00000469981	HIF1A,PPARA,PPARGC1A,TAZ
GO:0001666	response to hypoxia	6	288	2.50e-05	ENSP00000264867,ENSP00000269305,ENSP00000354558,ENSP00000385523,ENSP00000437955,ENSP00000451828	AKT1,HIF1A,MTOR,PPARA,PPARGC1A,TP53
GO:0009636	response to toxic substance	7	468	2.55e-05	ENSP00000226574,ENSP00000264867,ENSP00000301178,ENSP00000336790,ENSP00000356234,ENSP00000360266,ENSP00000385523	ATF4,AXL,JUN,KDM5B,NFKB1,PPARA,PPARGC1A
GO:0009653	anatomical structure morphogenesis	12	1992	3.00e-05	ENSP00000172229,ENSP00000288602,ENSP00000301178,ENSP00000302486,ENSP00000354558,ENSP00000356234,ENSP00000360266,ENSP00000380093,ENSP00000385523,ENSP00000415786,ENSP00000437955,ENSP00000478927	AXL,BRAF,HIF1A,JUN,KDM5B,MAP2K1,MTOR,NGFR,PPARA,SERPINE2,SOX10,YAP1
GO:0032496	response to lipopolysaccharide	6	298	3.00e-05	ENSP00000172229,ENSP00000226574,ENSP00000264867,ENSP00000301178,ENSP00000360266,ENSP00000451828	AKT1,AXL,JUN,NFKB1,NGFR,PPARGC1A
GO:0043618	regulation of transcription from RNA polymerase II promoter in response to stress	4	67	3.05e-05	ENSP00000269305,ENSP00000336790,ENSP00000360266,ENSP00000437955	ATF4,HIF1A,JUN,TP53
GO:0007507	heart development	7	485	3.14e-05	ENSP00000302486,ENSP00000354558,ENSP00000360266,ENSP00000385523,ENSP00000437955,ENSP00000469981,ENSP00000478927	HIF1A,JUN,MAP2K1,MTOR,PPARA,TAZ,YAP1
GO:0071248	cellular response to metal ion	5	162	3.14e-05	ENSP00000264867,ENSP00000288602,ENSP00000336790,ENSP00000360266,ENSP00000451828	AKT1,ATF4,BRAF,JUN,PPARGC1A
GO:0071417	cellular response to organonitrogen compound	7	485	3.14e-05	ENSP00000172229,ENSP00000226574,ENSP00000264867,ENSP00000269305,ENSP00000336790,ENSP00000354558,ENSP00000451828	AKT1,ATF4,MTOR,NFKB1,NGFR,PPARGC1A,TP53
GO:0010647	positive regulation of cell communication	11	1631	3.21e-05	ENSP00000226574,ENSP00000269305,ENSP00000288602,ENSP00000301178,ENSP00000302486,ENSP00000354558,ENSP00000360266,ENSP00000415786,ENSP00000437955,ENSP00000451828,ENSP00000478927	AKT1,AXL,BRAF,HIF1A,JUN,MAP2K1,MTOR,NFKB1,SERPINE2,TP53,YAP1
GO:0010035	response to inorganic substance	7	491	3.30e-05	ENSP00000264867,ENSP00000288602,ENSP00000301178,ENSP00000336790,ENSP00000360266,ENSP00000437955,ENSP00000451828	AKT1,ATF4,AXL,BRAF,HIF1A,JUN,PPARGC1A
GO:0023056	positive regulation of signaling	11	1638	3.30e-05	ENSP00000226574,ENSP00000269305,ENSP00000288602,ENSP00000301178,ENSP00000302486,ENSP00000354558,ENSP00000360266,ENSP00000415786,ENSP00000437955,ENSP00000451828,ENSP00000478927	AKT1,AXL,BRAF,HIF1A,JUN,MAP2K1,MTOR,NFKB1,SERPINE2,TP53,YAP1
GO:0035690	cellular response to drug	6	310	3.46e-05	ENSP00000226574,ENSP00000264867,ENSP00000269305,ENSP00000301178,ENSP00000336790,ENSP00000380093	ATF4,AXL,NFKB1,PPARGC1A,SOX10,TP53
GO:0071704	organic substance metabolic process	23	9135	3.46e-05	ENSP00000172229,ENSP00000226574,ENSP00000264867,ENSP00000265641,ENSP00000269305,ENSP00000288602,ENSP00000295600,ENSP00000301178,ENSP00000302486,ENSP00000336790,ENSP00000352900,ENSP00000354558,ENSP00000356234,ENSP00000359380,ENSP00000360266,ENSP00000380093,ENSP00000385523,ENSP00000420588,ENSP00000435233,ENSP00000437955,ENSP00000451828,ENSP00000469981,ENSP00000478927	AKT1,ATF4,AXL,BRAF,CPT1A,HIF1A,JUN,KDM5B,MAP2K1,MITF,MTOR,NFKB1,NGFR,PPARA,PPARGC1A,RXRG,SCD,SOX10,TAZ,TEAD1,TFAM,TP53,YAP1
GO:0050767	regulation of neurogenesis	8	730	3.56e-05	ENSP00000172229,ENSP00000302486,ENSP00000354558,ENSP00000380093,ENSP00000415786,ENSP00000437955,ENSP00000451828,ENSP00000478927	AKT1,HIF1A,MAP2K1,MTOR,NGFR,SERPINE2,SOX10,YAP1
GO:0006139	nucleobase-containing compound metabolic process	17	4551	3.86e-05	ENSP00000226574,ENSP00000264867,ENSP00000269305,ENSP00000295600,ENSP00000336790,ENSP00000352900,ENSP00000354558,ENSP00000356234,ENSP00000359380,ENSP00000360266,ENSP00000380093,ENSP00000385523,ENSP00000420588,ENSP00000435233,ENSP00000437955,ENSP00000469981,ENSP00000478927	ATF4,HIF1A,JUN,KDM5B,MITF,MTOR,NFKB1,PPARA,PPARGC1A,RXRG,SCD,SOX10,TAZ,TEAD1,TFAM,TP53,YAP1
GO:0046890	regulation of lipid biosynthetic process	5	174	4.01e-05	ENSP00000226574,ENSP00000264867,ENSP00000354558,ENSP00000359380,ENSP00000451828	AKT1,MTOR,NFKB1,PPARGC1A,SCD
GO:0042594	response to starvation	5	175	4.09e-05	ENSP00000264867,ENSP00000269305,ENSP00000336790,ENSP00000354558,ENSP00000360266	ATF4,JUN,MTOR,PPARGC1A,TP53
GO:0071216	cellular response to biotic stimulus	5	176	4.18e-05	ENSP00000226574,ENSP00000264867,ENSP00000269305,ENSP00000301178,ENSP00000451828	AKT1,AXL,NFKB1,PPARGC1A,TP53
GO:0050679	positive regulation of epithelial cell proliferation	5	178	4.39e-05	ENSP00000354558,ENSP00000356234,ENSP00000360266,ENSP00000437955,ENSP00000451828	AKT1,HIF1A,JUN,KDM5B,MTOR
GO:0034097	response to cytokine	9	1035	4.47e-05	ENSP00000172229,ENSP00000226574,ENSP00000264867,ENSP00000269305,ENSP00000301178,ENSP00000356234,ENSP00000360266,ENSP00000437955,ENSP00000451828	AKT1,AXL,HIF1A,JUN,KDM5B,NFKB1,NGFR,PPARGC1A,TP53
GO:0034645	cellular macromolecule biosynthetic process	15	3518	4.97e-05	ENSP00000226574,ENSP00000264867,ENSP00000269305,ENSP00000295600,ENSP00000336790,ENSP00000352900,ENSP00000356234,ENSP00000360266,ENSP00000380093,ENSP00000385523,ENSP00000420588,ENSP00000435233,ENSP00000437955,ENSP00000451828,ENSP00000478927	AKT1,ATF4,HIF1A,JUN,KDM5B,MITF,NFKB1,PPARA,PPARGC1A,RXRG,SOX10,TEAD1,TFAM,TP53,YAP1
GO:0045937	positive regulation of phosphate metabolic process	9	1052	5.04e-05	ENSP00000264867,ENSP00000269305,ENSP00000288602,ENSP00000302486,ENSP00000354558,ENSP00000360266,ENSP00000437955,ENSP00000451828,ENSP00000469981	AKT1,BRAF,HIF1A,JUN,MAP2K1,MTOR,PPARGC1A,TAZ,TP53
GO:0048661	positive regulation of smooth muscle cell proliferation	4	80	5.12e-05	ENSP00000264867,ENSP00000354558,ENSP00000360266,ENSP00000451828	AKT1,JUN,MTOR,PPARGC1A
GO:0010038	response to metal ion	6	339	5.22e-05	ENSP00000264867,ENSP00000288602,ENSP00000336790,ENSP00000360266,ENSP00000437955,ENSP00000451828	AKT1,ATF4,BRAF,HIF1A,JUN,PPARGC1A
GO:0007610	behavior	7	541	5.45e-05	ENSP00000265641,ENSP00000269305,ENSP00000354558,ENSP00000360266,ENSP00000385523,ENSP00000415786,ENSP00000437955	CPT1A,HIF1A,JUN,MTOR,PPARA,SERPINE2,TP53
GO:0065008	regulation of biological quality	15	3559	5.54e-05	ENSP00000172229,ENSP00000226574,ENSP00000264867,ENSP00000265641,ENSP00000269305,ENSP00000301178,ENSP00000336790,ENSP00000354558,ENSP00000356234,ENSP00000360266,ENSP00000385523,ENSP00000415786,ENSP00000437955,ENSP00000451828,ENSP00000478927	AKT1,ATF4,AXL,CPT1A,HIF1A,JUN,KDM5B,MTOR,NFKB1,NGFR,PPARA,PPARGC1A,SERPINE2,TP53,YAP1
GO:0009611	response to wounding	7	547	5.75e-05	ENSP00000301178,ENSP00000354558,ENSP00000360266,ENSP00000385523,ENSP00000415786,ENSP00000437955,ENSP00000478927	AXL,HIF1A,JUN,MTOR,PPARA,SERPINE2,YAP1
GO:0007165	signal transduction	17	4738	6.16e-05	ENSP00000172229,ENSP00000226574,ENSP00000264867,ENSP00000269305,ENSP00000288602,ENSP00000295600,ENSP00000301178,ENSP00000302486,ENSP00000336790,ENSP00000352900,ENSP00000354558,ENSP00000360266,ENSP00000385523,ENSP00000435233,ENSP00000437955,ENSP00000451828,ENSP00000478927	AKT1,ATF4,AXL,BRAF,HIF1A,JUN,MAP2K1,MITF,MTOR,NFKB1,NGFR,PPARA,PPARGC1A,RXRG,TEAD1,TP53,YAP1
GO:1901216	positive regulation of neuron death	4	85	6.16e-05	ENSP00000269305,ENSP00000336790,ENSP00000354558,ENSP00000360266	ATF4,JUN,MTOR,TP53
GO:1901522	positive regulation of transcription from RNA polymerase II promoter involved in cellular response to chemical stimulus	3	23	6.16e-05	ENSP00000336790,ENSP00000352900,ENSP00000437955	ATF4,HIF1A,RXRG
GO:0071229	cellular response to acid chemical	5	196	6.30e-05	ENSP00000264867,ENSP00000265641,ENSP00000354558,ENSP00000451828,ENSP00000478927	AKT1,CPT1A,MTOR,PPARGC1A,YAP1
GO:0071383	cellular response to steroid hormone stimulus	5	197	6.38e-05	ENSP00000264867,ENSP00000352900,ENSP00000380093,ENSP00000385523,ENSP00000478927	PPARA,PPARGC1A,RXRG,SOX10,YAP1
GO:0072359	circulatory system development	8	807	6.38e-05	ENSP00000302486,ENSP00000354558,ENSP00000360266,ENSP00000385523,ENSP00000437955,ENSP00000451828,ENSP00000469981,ENSP00000478927	AKT1,HIF1A,JUN,MAP2K1,MTOR,PPARA,TAZ,YAP1
GO:0045934	negative regulation of nucleobase-containing compound metabolic process	10	1424	6.39e-05	ENSP00000226574,ENSP00000264867,ENSP00000269305,ENSP00000295600,ENSP00000354558,ENSP00000356234,ENSP00000360266,ENSP00000380093,ENSP00000385523,ENSP00000478927	JUN,KDM5B,MITF,MTOR,NFKB1,PPARA,PPARGC1A,SOX10,TP53,YAP1
GO:0007399	nervous system development	12	2206	6.83e-05	ENSP00000172229,ENSP00000264867,ENSP00000301178,ENSP00000302486,ENSP00000336790,ENSP00000354558,ENSP00000360266,ENSP00000380093,ENSP00000415786,ENSP00000437955,ENSP00000451828,ENSP00000478927	AKT1,ATF4,AXL,HIF1A,JUN,MAP2K1,MTOR,NGFR,PPARGC1A,SERPINE2,SOX10,YAP1
GO:0001938	positive regulation of endothelial cell proliferation	4	89	6.92e-05	ENSP00000354558,ENSP00000360266,ENSP00000437955,ENSP00000451828	AKT1,HIF1A,JUN,MTOR
GO:0048534	hematopoietic or lymphoid organ development	7	573	7.17e-05	ENSP00000295600,ENSP00000301178,ENSP00000302486,ENSP00000354558,ENSP00000360266,ENSP00000437955,ENSP00000469981	AXL,HIF1A,JUN,MAP2K1,MITF,MTOR,TAZ
GO:0046885	regulation of hormone biosynthetic process	3	25	7.19e-05	ENSP00000226574,ENSP00000264867,ENSP00000437955	HIF1A,NFKB1,PPARGC1A
GO:0051130	positive regulation of cellular component organization	9	1128	7.66e-05	ENSP00000172229,ENSP00000264867,ENSP00000269305,ENSP00000295600,ENSP00000301178,ENSP00000302486,ENSP00000354558,ENSP00000360266,ENSP00000437955	AXL,HIF1A,JUN,MAP2K1,MITF,MTOR,NGFR,PPARGC1A,TP53
GO:0036003	positive regulation of transcription from RNA polymerase II promoter in response to stress	3	26	7.89e-05	ENSP00000269305,ENSP00000336790,ENSP00000437955	ATF4,HIF1A,TP53
GO:0062014	negative regulation of small molecule metabolic process	4	93	7.89e-05	ENSP00000226574,ENSP00000264867,ENSP00000385523,ENSP00000451828	AKT1,NFKB1,PPARA,PPARGC1A
GO:0031327	negative regulation of cellular biosynthetic process	10	1479	8.38e-05	ENSP00000226574,ENSP00000264867,ENSP00000269305,ENSP00000295600,ENSP00000336790,ENSP00000356234,ENSP00000360266,ENSP00000380093,ENSP00000385523,ENSP00000478927	ATF4,JUN,KDM5B,MITF,NFKB1,PPARA,PPARGC1A,SOX10,TP53,YAP1
GO:0048585	negative regulation of response to stimulus	10	1483	8.53e-05	ENSP00000226574,ENSP00000264867,ENSP00000288602,ENSP00000336790,ENSP00000354558,ENSP00000385523,ENSP00000415786,ENSP00000437955,ENSP00000451828,ENSP00000478927	AKT1,ATF4,BRAF,HIF1A,MTOR,NFKB1,PPARA,PPARGC1A,SERPINE2,YAP1
GO:0009299	mRNA transcription	3	27	8.54e-05	ENSP00000269305,ENSP00000336790,ENSP00000437955	ATF4,HIF1A,TP53
GO:2001171	positive regulation of ATP biosynthetic process	3	27	8.54e-05	ENSP00000264867,ENSP00000437955,ENSP00000469981	HIF1A,PPARGC1A,TAZ
GO:0010467	gene expression	15	3733	8.79e-05	ENSP00000226574,ENSP00000264867,ENSP00000269305,ENSP00000295600,ENSP00000336790,ENSP00000352900,ENSP00000356234,ENSP00000360266,ENSP00000380093,ENSP00000385523,ENSP00000420588,ENSP00000435233,ENSP00000437955,ENSP00000451828,ENSP00000478927	AKT1,ATF4,HIF1A,JUN,KDM5B,MITF,NFKB1,PPARA,PPARGC1A,RXRG,SOX10,TEAD1,TFAM,TP53,YAP1
GO:0009967	positive regulation of signal transduction	10	1493	8.88e-05	ENSP00000226574,ENSP00000269305,ENSP00000288602,ENSP00000301178,ENSP00000302486,ENSP00000354558,ENSP00000360266,ENSP00000437955,ENSP00000451828,ENSP00000478927	AKT1,AXL,BRAF,HIF1A,JUN,MAP2K1,MTOR,NFKB1,TP53,YAP1
GO:0007417	central nervous system development	8	861	9.16e-05	ENSP00000264867,ENSP00000301178,ENSP00000302486,ENSP00000354558,ENSP00000380093,ENSP00000415786,ENSP00000437955,ENSP00000451828	AKT1,AXL,HIF1A,MAP2K1,MTOR,PPARGC1A,SERPINE2,SOX10
GO:0050896	response to stimulus	21	7824	9.33e-05	ENSP00000172229,ENSP00000226574,ENSP00000264867,ENSP00000265641,ENSP00000269305,ENSP00000288602,ENSP00000295600,ENSP00000301178,ENSP00000302486,ENSP00000336790,ENSP00000352900,ENSP00000354558,ENSP00000356234,ENSP00000360266,ENSP00000380093,ENSP00000385523,ENSP00000415786,ENSP00000435233,ENSP00000437955,ENSP00000451828,ENSP00000478927	AKT1,ATF4,AXL,BRAF,CPT1A,HIF1A,JUN,KDM5B,MAP2K1,MITF,MTOR,NFKB1,NGFR,PPARA,PPARGC1A,RXRG,SERPINE2,SOX10,TEAD1,TP53,YAP1
GO:0009887	animal organ morphogenesis	8	865	9.34e-05	ENSP00000288602,ENSP00000302486,ENSP00000354558,ENSP00000356234,ENSP00000360266,ENSP00000385523,ENSP00000437955,ENSP00000478927	BRAF,HIF1A,JUN,KDM5B,MAP2K1,MTOR,PPARA,YAP1
GO:0010906	regulation of glucose metabolic process	4	100	9.77e-05	ENSP00000264867,ENSP00000354558,ENSP00000385523,ENSP00000451828	AKT1,MTOR,PPARA,PPARGC1A
GO:2000144	positive regulation of DNA-templated transcription, initiation	3	29	9.93e-05	ENSP00000269305,ENSP00000295600,ENSP00000360266	JUN,MITF,TP53
GO:0032368	regulation of lipid transport	4	101	0.00010	ENSP00000226574,ENSP00000356234,ENSP00000385523,ENSP00000451828	AKT1,KDM5B,NFKB1,PPARA
GO:0048732	gland development	6	395	0.00010	ENSP00000302486,ENSP00000356234,ENSP00000360266,ENSP00000415786,ENSP00000437955,ENSP00000451828	AKT1,HIF1A,JUN,KDM5B,MAP2K1,SERPINE2
GO:0003006	developmental process involved in reproduction	7	622	0.00011	ENSP00000301178,ENSP00000302486,ENSP00000354558,ENSP00000356234,ENSP00000415786,ENSP00000437955,ENSP00000451828	AKT1,AXL,HIF1A,KDM5B,MAP2K1,MTOR,SERPINE2
GO:0044237	cellular metabolic process	22	8797	0.00011	ENSP00000226574,ENSP00000264867,ENSP00000265641,ENSP00000269305,ENSP00000288602,ENSP00000295600,ENSP00000301178,ENSP00000302486,ENSP00000336790,ENSP00000352900,ENSP00000354558,ENSP00000356234,ENSP00000359380,ENSP00000360266,ENSP00000380093,ENSP00000385523,ENSP00000420588,ENSP00000435233,ENSP00000437955,ENSP00000451828,ENSP00000469981,ENSP00000478927	AKT1,ATF4,AXL,BRAF,CPT1A,HIF1A,JUN,KDM5B,MAP2K1,MITF,MTOR,NFKB1,PPARA,PPARGC1A,RXRG,SCD,SOX10,TAZ,TEAD1,TFAM,TP53,YAP1
GO:0048608	reproductive structure development	6	405	0.00011	ENSP00000301178,ENSP00000302486,ENSP00000356234,ENSP00000415786,ENSP00000437955,ENSP00000451828	AKT1,AXL,HIF1A,KDM5B,MAP2K1,SERPINE2
GO:0010646	regulation of cell communication	14	3327	0.00012	ENSP00000226574,ENSP00000264867,ENSP00000265641,ENSP00000269305,ENSP00000288602,ENSP00000301178,ENSP00000302486,ENSP00000354558,ENSP00000356234,ENSP00000360266,ENSP00000415786,ENSP00000437955,ENSP00000451828,ENSP00000478927	AKT1,AXL,BRAF,CPT1A,HIF1A,JUN,KDM5B,MAP2K1,MTOR,NFKB1,PPARGC1A,SERPINE2,TP53,YAP1
GO:0031668	cellular response to extracellular stimulus	5	235	0.00012	ENSP00000269305,ENSP00000301178,ENSP00000336790,ENSP00000354558,ENSP00000360266	ATF4,AXL,JUN,MTOR,TP53
GO:1903706	regulation of hemopoiesis	6	412	0.00012	ENSP00000295600,ENSP00000301178,ENSP00000354558,ENSP00000360266,ENSP00000437955,ENSP00000478927	AXL,HIF1A,JUN,MITF,MTOR,YAP1
GO:0044260	cellular macromolecule metabolic process	19	6413	0.00013	ENSP00000226574,ENSP00000264867,ENSP00000269305,ENSP00000288602,ENSP00000295600,ENSP00000301178,ENSP00000302486,ENSP00000336790,ENSP00000352900,ENSP00000354558,ENSP00000356234,ENSP00000360266,ENSP00000380093,ENSP00000385523,ENSP00000420588,ENSP00000435233,ENSP00000437955,ENSP00000451828,ENSP00000478927	AKT1,ATF4,AXL,BRAF,HIF1A,JUN,KDM5B,MAP2K1,MITF,MTOR,NFKB1,PPARA,PPARGC1A,RXRG,SOX10,TEAD1,TFAM,TP53,YAP1
GO:0048583	regulation of response to stimulus	15	3882	0.00013	ENSP00000172229,ENSP00000226574,ENSP00000264867,ENSP00000269305,ENSP00000288602,ENSP00000301178,ENSP00000302486,ENSP00000336790,ENSP00000354558,ENSP00000360266,ENSP00000385523,ENSP00000415786,ENSP00000437955,ENSP00000451828,ENSP00000478927	AKT1,ATF4,AXL,BRAF,HIF1A,JUN,MAP2K1,MTOR,NFKB1,NGFR,PPARA,PPARGC1A,SERPINE2,TP53,YAP1
GO:1903580	positive regulation of ATP metabolic process	3	33	0.00013	ENSP00000264867,ENSP00000437955,ENSP00000469981	HIF1A,PPARGC1A,TAZ
GO:0006006	glucose metabolic process	4	113	0.00014	ENSP00000264867,ENSP00000265641,ENSP00000336790,ENSP00000451828	AKT1,ATF4,CPT1A,PPARGC1A
GO:0007005	mitochondrion organization	6	424	0.00014	ENSP00000264867,ENSP00000269305,ENSP00000360266,ENSP00000420588,ENSP00000451828,ENSP00000469981	AKT1,JUN,PPARGC1A,TAZ,TFAM,TP53
GO:0023051	regulation of signaling	14	3360	0.00014	ENSP00000226574,ENSP00000264867,ENSP00000265641,ENSP00000269305,ENSP00000288602,ENSP00000301178,ENSP00000302486,ENSP00000354558,ENSP00000356234,ENSP00000360266,ENSP00000415786,ENSP00000437955,ENSP00000451828,ENSP00000478927	AKT1,AXL,BRAF,CPT1A,HIF1A,JUN,KDM5B,MAP2K1,MTOR,NFKB1,PPARGC1A,SERPINE2,TP53,YAP1
GO:0030855	epithelial cell differentiation	7	649	0.00014	ENSP00000265641,ENSP00000302486,ENSP00000356234,ENSP00000360266,ENSP00000437955,ENSP00000451828,ENSP00000478927	AKT1,CPT1A,HIF1A,JUN,KDM5B,MAP2K1,YAP1
GO:0031641	regulation of myelination	3	34	0.00014	ENSP00000354558,ENSP00000380093,ENSP00000451828	AKT1,MTOR,SOX10
GO:0010942	positive regulation of cell death	7	663	0.00015	ENSP00000172229,ENSP00000264867,ENSP00000269305,ENSP00000336790,ENSP00000354558,ENSP00000360266,ENSP00000451828	AKT1,ATF4,JUN,MTOR,NGFR,PPARGC1A,TP53
GO:0050789	regulation of biological process	24	11116	0.00015	ENSP00000172229,ENSP00000226574,ENSP00000264867,ENSP00000265641,ENSP00000269305,ENSP00000288602,ENSP00000295600,ENSP00000301178,ENSP00000302486,ENSP00000336790,ENSP00000352900,ENSP00000354558,ENSP00000356234,ENSP00000359380,ENSP00000360266,ENSP00000380093,ENSP00000385523,ENSP00000415786,ENSP00000420588,ENSP00000435233,ENSP00000437955,ENSP00000451828,ENSP00000469981,ENSP00000478927	AKT1,ATF4,AXL,BRAF,CPT1A,HIF1A,JUN,KDM5B,MAP2K1,MITF,MTOR,NFKB1,NGFR,PPARA,PPARGC1A,RXRG,SCD,SERPINE2,SOX10,TAZ,TEAD1,TFAM,TP53,YAP1
GO:0090304	nucleic acid metabolic process	15	3941	0.00015	ENSP00000226574,ENSP00000264867,ENSP00000269305,ENSP00000295600,ENSP00000336790,ENSP00000352900,ENSP00000354558,ENSP00000356234,ENSP00000360266,ENSP00000380093,ENSP00000385523,ENSP00000420588,ENSP00000435233,ENSP00000437955,ENSP00000478927	ATF4,HIF1A,JUN,KDM5B,MITF,MTOR,NFKB1,PPARA,PPARGC1A,RXRG,SOX10,TEAD1,TFAM,TP53,YAP1
GO:1901652	response to peptide	6	431	0.00015	ENSP00000172229,ENSP00000226574,ENSP00000269305,ENSP00000354558,ENSP00000385523,ENSP00000451828	AKT1,MTOR,NFKB1,NGFR,PPARA,TP53
GO:0008285	negative regulation of cell population proliferation	7	669	0.00016	ENSP00000172229,ENSP00000264867,ENSP00000269305,ENSP00000302486,ENSP00000360266,ENSP00000380093,ENSP00000415786	JUN,MAP2K1,NGFR,PPARGC1A,SERPINE2,SOX10,TP53
GO:0010907	positive regulation of glucose metabolic process	3	36	0.00016	ENSP00000264867,ENSP00000385523,ENSP00000451828	AKT1,PPARA,PPARGC1A
GO:0016070	RNA metabolic process	14	3430	0.00016	ENSP00000226574,ENSP00000264867,ENSP00000269305,ENSP00000295600,ENSP00000336790,ENSP00000352900,ENSP00000356234,ENSP00000360266,ENSP00000380093,ENSP00000385523,ENSP00000420588,ENSP00000435233,ENSP00000437955,ENSP00000478927	ATF4,HIF1A,JUN,KDM5B,MITF,NFKB1,PPARA,PPARGC1A,RXRG,SOX10,TEAD1,TFAM,TP53,YAP1
GO:0032885	regulation of polysaccharide biosynthetic process	3	36	0.00016	ENSP00000226574,ENSP00000354558,ENSP00000451828	AKT1,MTOR,NFKB1
GO:0071345	cellular response to cytokine stimulus	8	953	0.00016	ENSP00000172229,ENSP00000226574,ENSP00000264867,ENSP00000269305,ENSP00000301178,ENSP00000356234,ENSP00000437955,ENSP00000451828	AKT1,AXL,HIF1A,KDM5B,NFKB1,NGFR,PPARGC1A,TP53
GO:0006110	regulation of glycolytic process	3	38	0.00018	ENSP00000264867,ENSP00000385523,ENSP00000437955	HIF1A,PPARA,PPARGC1A
GO:0019220	regulation of phosphate metabolic process	10	1657	0.00018	ENSP00000264867,ENSP00000269305,ENSP00000288602,ENSP00000302486,ENSP00000354558,ENSP00000360266,ENSP00000385523,ENSP00000437955,ENSP00000451828,ENSP00000469981	AKT1,BRAF,HIF1A,JUN,MAP2K1,MTOR,PPARA,PPARGC1A,TAZ,TP53
GO:0030811	regulation of nucleotide catabolic process	3	38	0.00018	ENSP00000264867,ENSP00000385523,ENSP00000437955	HIF1A,PPARA,PPARGC1A
GO:0051253	negative regulation of RNA metabolic process	9	1303	0.00019	ENSP00000226574,ENSP00000269305,ENSP00000295600,ENSP00000354558,ENSP00000356234,ENSP00000360266,ENSP00000380093,ENSP00000385523,ENSP00000478927	JUN,KDM5B,MITF,MTOR,NFKB1,PPARA,SOX10,TP53,YAP1
GO:0042060	wound healing	6	461	0.00020	ENSP00000301178,ENSP00000354558,ENSP00000385523,ENSP00000415786,ENSP00000437955,ENSP00000478927	AXL,HIF1A,MTOR,PPARA,SERPINE2,YAP1
GO:1905953	negative regulation of lipid localization	3	40	0.00020	ENSP00000226574,ENSP00000385523,ENSP00000451828	AKT1,NFKB1,PPARA
GO:0009895	negative regulation of catabolic process	5	274	0.00022	ENSP00000264867,ENSP00000354558,ENSP00000385523,ENSP00000415786,ENSP00000451828	AKT1,MTOR,PPARA,PPARGC1A,SERPINE2
GO:0043170	macromolecule metabolic process	20	7453	0.00022	ENSP00000172229,ENSP00000226574,ENSP00000264867,ENSP00000269305,ENSP00000288602,ENSP00000295600,ENSP00000301178,ENSP00000302486,ENSP00000336790,ENSP00000352900,ENSP00000354558,ENSP00000356234,ENSP00000360266,ENSP00000380093,ENSP00000385523,ENSP00000420588,ENSP00000435233,ENSP00000437955,ENSP00000451828,ENSP00000478927	AKT1,ATF4,AXL,BRAF,HIF1A,JUN,KDM5B,MAP2K1,MITF,MTOR,NFKB1,NGFR,PPARA,PPARGC1A,RXRG,SOX10,TEAD1,TFAM,TP53,YAP1
GO:0043401	steroid hormone mediated signaling pathway	4	131	0.00022	ENSP00000264867,ENSP00000352900,ENSP00000385523,ENSP00000478927	PPARA,PPARGC1A,RXRG,YAP1
GO:0032269	negative regulation of cellular protein metabolic process	8	1014	0.00024	ENSP00000172229,ENSP00000226574,ENSP00000264867,ENSP00000336790,ENSP00000354558,ENSP00000360266,ENSP00000415786,ENSP00000451828	AKT1,ATF4,JUN,MTOR,NFKB1,NGFR,PPARGC1A,SERPINE2
GO:0006954	inflammatory response	6	482	0.00025	ENSP00000172229,ENSP00000226574,ENSP00000301178,ENSP00000360266,ENSP00000437955,ENSP00000451828	AKT1,AXL,HIF1A,JUN,NFKB1,NGFR
GO:0009267	cellular response to starvation	4	137	0.00025	ENSP00000269305,ENSP00000336790,ENSP00000354558,ENSP00000360266	ATF4,JUN,MTOR,TP53
GO:0010634	positive regulation of epithelial cell migration	4	136	0.00025	ENSP00000354558,ENSP00000360266,ENSP00000437955,ENSP00000451828	AKT1,HIF1A,JUN,MTOR
GO:0071214	cellular response to abiotic stimulus	5	282	0.00025	ENSP00000226574,ENSP00000269305,ENSP00000336790,ENSP00000451828,ENSP00000478927	AKT1,ATF4,NFKB1,TP53,YAP1
GO:1903202	negative regulation of oxidative stress-induced cell death	3	44	0.00025	ENSP00000336790,ENSP00000437955,ENSP00000451828	AKT1,ATF4,HIF1A
GO:0043524	negative regulation of neuron apoptotic process	4	138	0.00026	ENSP00000264867,ENSP00000301178,ENSP00000360266,ENSP00000437955	AXL,HIF1A,JUN,PPARGC1A
GO:0051962	positive regulation of nervous system development	6	488	0.00026	ENSP00000172229,ENSP00000302486,ENSP00000354558,ENSP00000380093,ENSP00000415786,ENSP00000437955	HIF1A,MAP2K1,MTOR,NGFR,SERPINE2,SOX10
GO:0009416	response to light stimulus	5	290	0.00027	ENSP00000269305,ENSP00000336790,ENSP00000354558,ENSP00000437955,ENSP00000451828	AKT1,ATF4,HIF1A,MTOR,TP53
GO:0043271	negative regulation of ion transport	4	143	0.00029	ENSP00000336790,ENSP00000354558,ENSP00000415786,ENSP00000451828	AKT1,ATF4,MTOR,SERPINE2
GO:0060429	epithelium development	8	1055	0.00030	ENSP00000265641,ENSP00000302486,ENSP00000356234,ENSP00000360266,ENSP00000415786,ENSP00000437955,ENSP00000451828,ENSP00000478927	AKT1,CPT1A,HIF1A,JUN,KDM5B,MAP2K1,SERPINE2,YAP1
GO:0046622	positive regulation of organ growth	3	48	0.00031	ENSP00000354558,ENSP00000451828,ENSP00000478927	AKT1,MTOR,YAP1
GO:0071222	cellular response to lipopolysaccharide	4	146	0.00031	ENSP00000226574,ENSP00000264867,ENSP00000301178,ENSP00000451828	AKT1,AXL,NFKB1,PPARGC1A
GO:0010821	regulation of mitochondrion organization	4	148	0.00033	ENSP00000264867,ENSP00000269305,ENSP00000437955,ENSP00000451828	AKT1,HIF1A,PPARGC1A,TP53
GO:0043525	positive regulation of neuron apoptotic process	3	49	0.00033	ENSP00000269305,ENSP00000336790,ENSP00000360266	ATF4,JUN,TP53
GO:0010558	negative regulation of macromolecule biosynthetic process	9	1425	0.00034	ENSP00000226574,ENSP00000269305,ENSP00000295600,ENSP00000336790,ENSP00000356234,ENSP00000360266,ENSP00000380093,ENSP00000385523,ENSP00000478927	ATF4,JUN,KDM5B,MITF,NFKB1,PPARA,SOX10,TP53,YAP1
GO:0030097	hemopoiesis	6	526	0.00037	ENSP00000295600,ENSP00000301178,ENSP00000354558,ENSP00000360266,ENSP00000437955,ENSP00000469981	AXL,HIF1A,JUN,MITF,MTOR,TAZ
GO:0042325	regulation of phosphorylation	9	1465	0.00042	ENSP00000264867,ENSP00000269305,ENSP00000288602,ENSP00000302486,ENSP00000354558,ENSP00000360266,ENSP00000385523,ENSP00000437955,ENSP00000451828	AKT1,BRAF,HIF1A,JUN,MAP2K1,MTOR,PPARA,PPARGC1A,TP53
GO:0044092	negative regulation of molecular function	8	1119	0.00042	ENSP00000172229,ENSP00000226574,ENSP00000264867,ENSP00000269305,ENSP00000360266,ENSP00000385523,ENSP00000415786,ENSP00000451828	AKT1,JUN,NFKB1,NGFR,PPARA,PPARGC1A,SERPINE2,TP53
GO:0051196	regulation of coenzyme metabolic process	3	54	0.00042	ENSP00000264867,ENSP00000385523,ENSP00000437955	HIF1A,PPARA,PPARGC1A
GO:0071398	cellular response to fatty acid	3	54	0.00042	ENSP00000264867,ENSP00000265641,ENSP00000451828	AKT1,CPT1A,PPARGC1A
GO:0061180	mammary gland epithelium development	3	55	0.00043	ENSP00000356234,ENSP00000437955,ENSP00000451828	AKT1,HIF1A,KDM5B
GO:0032768	regulation of monooxygenase activity	3	56	0.00045	ENSP00000226574,ENSP00000437955,ENSP00000451828	AKT1,HIF1A,NFKB1
GO:0051128	regulation of cellular component organization	11	2306	0.00045	ENSP00000172229,ENSP00000264867,ENSP00000269305,ENSP00000295600,ENSP00000301178,ENSP00000302486,ENSP00000354558,ENSP00000360266,ENSP00000415786,ENSP00000437955,ENSP00000451828	AKT1,AXL,HIF1A,JUN,MAP2K1,MITF,MTOR,NGFR,PPARGC1A,SERPINE2,TP53
GO:0042593	glucose homeostasis	4	169	0.00051	ENSP00000172229,ENSP00000264867,ENSP00000437955,ENSP00000451828	AKT1,HIF1A,NGFR,PPARGC1A
GO:0065003	protein-containing complex assembly	9	1514	0.00051	ENSP00000264867,ENSP00000265641,ENSP00000269305,ENSP00000295600,ENSP00000352900,ENSP00000420588,ENSP00000435233,ENSP00000469981,ENSP00000478927	CPT1A,MITF,PPARGC1A,RXRG,TAZ,TEAD1,TFAM,TP53,YAP1
GO:2000377	regulation of reactive oxygen species metabolic process	4	169	0.00051	ENSP00000269305,ENSP00000354558,ENSP00000437955,ENSP00000451828	AKT1,HIF1A,MTOR,TP53
GO:0009894	regulation of catabolic process	7	840	0.00052	ENSP00000264867,ENSP00000265641,ENSP00000354558,ENSP00000385523,ENSP00000415786,ENSP00000437955,ENSP00000451828	AKT1,CPT1A,HIF1A,MTOR,PPARA,PPARGC1A,SERPINE2
GO:0030522	intracellular receptor signaling pathway	4	173	0.00054	ENSP00000264867,ENSP00000352900,ENSP00000385523,ENSP00000478927	PPARA,PPARGC1A,RXRG,YAP1
GO:0019752	carboxylic acid metabolic process	7	854	0.00057	ENSP00000264867,ENSP00000265641,ENSP00000336790,ENSP00000359380,ENSP00000385523,ENSP00000437955,ENSP00000451828	AKT1,ATF4,CPT1A,HIF1A,PPARA,PPARGC1A,SCD
GO:0014823	response to activity	3	63	0.00061	ENSP00000264867,ENSP00000354558,ENSP00000437955	HIF1A,MTOR,PPARGC1A
GO:0009607	response to biotic stimulus	7	869	0.00063	ENSP00000172229,ENSP00000226574,ENSP00000264867,ENSP00000269305,ENSP00000301178,ENSP00000360266,ENSP00000451828	AKT1,AXL,JUN,NFKB1,NGFR,PPARGC1A,TP53
GO:0032000	positive regulation of fatty acid beta-oxidation	2	9	0.00065	ENSP00000265641,ENSP00000385523	CPT1A,PPARA
GO:0008284	positive regulation of cell population proliferation	7	878	0.00067	ENSP00000264867,ENSP00000354558,ENSP00000356234,ENSP00000360266,ENSP00000437955,ENSP00000451828,ENSP00000478927	AKT1,HIF1A,JUN,KDM5B,MTOR,PPARGC1A,YAP1
GO:0016043	cellular component organization	16	5163	0.00067	ENSP00000172229,ENSP00000264867,ENSP00000265641,ENSP00000269305,ENSP00000295600,ENSP00000301178,ENSP00000352900,ENSP00000354558,ENSP00000356234,ENSP00000360266,ENSP00000415786,ENSP00000420588,ENSP00000435233,ENSP00000451828,ENSP00000469981,ENSP00000478927	AKT1,AXL,CPT1A,JUN,KDM5B,MITF,MTOR,NGFR,PPARGC1A,RXRG,SERPINE2,TAZ,TEAD1,TFAM,TP53,YAP1
GO:0001776	leukocyte homeostasis	3	66	0.00068	ENSP00000301178,ENSP00000437955,ENSP00000451828	AKT1,AXL,HIF1A
GO:0007569	cell aging	3	66	0.00068	ENSP00000269305,ENSP00000302486,ENSP00000354558	MAP2K1,MTOR,TP53
GO:0043065	positive regulation of apoptotic process	6	604	0.00071	ENSP00000172229,ENSP00000264867,ENSP00000269305,ENSP00000336790,ENSP00000360266,ENSP00000451828	AKT1,ATF4,JUN,NGFR,PPARGC1A,TP53
GO:1903507	negative regulation of nucleic acid-templated transcription	8	1220	0.00072	ENSP00000226574,ENSP00000269305,ENSP00000295600,ENSP00000356234,ENSP00000360266,ENSP00000380093,ENSP00000385523,ENSP00000478927	JUN,KDM5B,MITF,NFKB1,PPARA,SOX10,TP53,YAP1
GO:0000302	response to reactive oxygen species	4	189	0.00073	ENSP00000264867,ENSP00000301178,ENSP00000360266,ENSP00000451828	AKT1,AXL,JUN,PPARGC1A
GO:0043201	response to leucine	2	10	0.00075	ENSP00000264867,ENSP00000354558	MTOR,PPARGC1A
GO:0043276	anoikis	2	10	0.00075	ENSP00000354558,ENSP00000451828	AKT1,MTOR
GO:0045792	negative regulation of cell size	2	10	0.00075	ENSP00000354558,ENSP00000451828	AKT1,MTOR
GO:0046886	positive regulation of hormone biosynthetic process	2	10	0.00075	ENSP00000264867,ENSP00000437955	HIF1A,PPARGC1A
GO:1901863	positive regulation of muscle tissue development	3	70	0.00078	ENSP00000264867,ENSP00000354558,ENSP00000478927	MTOR,PPARGC1A,YAP1
GO:0003013	circulatory system process	5	381	0.00080	ENSP00000354558,ENSP00000385523,ENSP00000451828,ENSP00000469981,ENSP00000478927	AKT1,MTOR,PPARA,TAZ,YAP1
GO:0032268	regulation of cellular protein metabolic process	11	2486	0.00081	ENSP00000172229,ENSP00000226574,ENSP00000264867,ENSP00000269305,ENSP00000288602,ENSP00000302486,ENSP00000336790,ENSP00000354558,ENSP00000360266,ENSP00000415786,ENSP00000451828	AKT1,ATF4,BRAF,JUN,MAP2K1,MTOR,NFKB1,NGFR,PPARGC1A,SERPINE2,TP53
GO:0006915	apoptotic process	7	915	0.00082	ENSP00000172229,ENSP00000226574,ENSP00000269305,ENSP00000336790,ENSP00000354558,ENSP00000360266,ENSP00000451828	AKT1,ATF4,JUN,MTOR,NFKB1,NGFR,TP53
GO:0071356	cellular response to tumor necrosis factor	4	197	0.00082	ENSP00000172229,ENSP00000226574,ENSP00000264867,ENSP00000451828	AKT1,NFKB1,NGFR,PPARGC1A
GO:0043619	regulation of transcription from RNA polymerase II promoter in response to oxidative stress	2	11	0.00086	ENSP00000336790,ENSP00000437955	ATF4,HIF1A
GO:0045722	positive regulation of gluconeogenesis	2	11	0.00086	ENSP00000264867,ENSP00000385523	PPARA,PPARGC1A
GO:0046889	positive regulation of lipid biosynthetic process	3	73	0.00086	ENSP00000264867,ENSP00000354558,ENSP00000451828	AKT1,MTOR,PPARGC1A
GO:0055114	oxidation-reduction process	7	923	0.00086	ENSP00000264867,ENSP00000265641,ENSP00000354558,ENSP00000356234,ENSP00000359380,ENSP00000451828,ENSP00000469981	AKT1,CPT1A,KDM5B,MTOR,PPARGC1A,SCD,TAZ
GO:0009966	regulation of signal transduction	12	3033	0.00096	ENSP00000226574,ENSP00000264867,ENSP00000269305,ENSP00000288602,ENSP00000301178,ENSP00000302486,ENSP00000354558,ENSP00000360266,ENSP00000415786,ENSP00000437955,ENSP00000451828,ENSP00000478927	AKT1,AXL,BRAF,HIF1A,JUN,MAP2K1,MTOR,NFKB1,PPARGC1A,SERPINE2,TP53,YAP1
GO:0007420	brain development	6	650	0.00097	ENSP00000264867,ENSP00000301178,ENSP00000302486,ENSP00000354558,ENSP00000415786,ENSP00000437955	AXL,HIF1A,MAP2K1,MTOR,PPARGC1A,SERPINE2
GO:0030812	negative regulation of nucleotide catabolic process	2	12	0.00097	ENSP00000264867,ENSP00000385523	PPARA,PPARGC1A
GO:0045820	negative regulation of glycolytic process	2	12	0.00097	ENSP00000264867,ENSP00000385523	PPARA,PPARGC1A
GO:0051198	negative regulation of coenzyme metabolic process	2	12	0.00097	ENSP00000264867,ENSP00000385523	PPARA,PPARGC1A
GO:1990440	positive regulation of transcription from RNA polymerase II promoter in response to endoplasmic reticulum stress	2	12	0.00097	ENSP00000269305,ENSP00000336790	ATF4,TP53
GO:0009612	response to mechanical stimulus	4	210	0.00099	ENSP00000226574,ENSP00000360266,ENSP00000415786,ENSP00000451828	AKT1,JUN,NFKB1,SERPINE2
GO:0080134	regulation of response to stress	8	1299	0.0010	ENSP00000226574,ENSP00000302486,ENSP00000336790,ENSP00000354558,ENSP00000385523,ENSP00000415786,ENSP00000437955,ENSP00000451828	AKT1,ATF4,HIF1A,MAP2K1,MTOR,NFKB1,PPARA,SERPINE2
GO:1902533	positive regulation of intracellular signal transduction	7	959	0.0010	ENSP00000269305,ENSP00000288602,ENSP00000301178,ENSP00000302486,ENSP00000354558,ENSP00000360266,ENSP00000451828	AKT1,AXL,BRAF,JUN,MAP2K1,MTOR,TP53
GO:0015980	energy derivation by oxidation of organic compounds	4	217	0.0011	ENSP00000264867,ENSP00000354558,ENSP00000451828,ENSP00000469981	AKT1,MTOR,PPARGC1A,TAZ
GO:0018107	peptidyl-threonine phosphorylation	3	80	0.0011	ENSP00000302486,ENSP00000354558,ENSP00000451828	AKT1,MAP2K1,MTOR
GO:0040008	regulation of growth	6	663	0.0011	ENSP00000269305,ENSP00000354558,ENSP00000415786,ENSP00000437955,ENSP00000451828,ENSP00000478927	AKT1,HIF1A,MTOR,SERPINE2,TP53,YAP1
GO:0044093	positive regulation of molecular function	9	1713	0.0011	ENSP00000172229,ENSP00000226574,ENSP00000264867,ENSP00000288602,ENSP00000302486,ENSP00000354558,ENSP00000360266,ENSP00000437955,ENSP00000451828	AKT1,BRAF,HIF1A,JUN,MAP2K1,MTOR,NFKB1,NGFR,PPARGC1A
GO:0048568	embryonic organ development	5	417	0.0011	ENSP00000302486,ENSP00000435233,ENSP00000437955,ENSP00000451828,ENSP00000478927	AKT1,HIF1A,MAP2K1,TEAD1,YAP1
GO:0070243	regulation of thymocyte apoptotic process	2	13	0.0011	ENSP00000269305,ENSP00000437955	HIF1A,TP53
GO:1903960	negative regulation of anion transmembrane transport	2	13	0.0011	ENSP00000354558,ENSP00000451828	AKT1,MTOR
GO:0001892	embryonic placenta development	3	86	0.0012	ENSP00000302486,ENSP00000437955,ENSP00000451828	AKT1,HIF1A,MAP2K1
GO:0010827	regulation of glucose transmembrane transport	3	84	0.0012	ENSP00000172229,ENSP00000288602,ENSP00000451828	AKT1,BRAF,NGFR
GO:0042327	positive regulation of phosphorylation	7	984	0.0012	ENSP00000269305,ENSP00000288602,ENSP00000302486,ENSP00000354558,ENSP00000360266,ENSP00000437955,ENSP00000451828	AKT1,BRAF,HIF1A,JUN,MAP2K1,MTOR,TP53
GO:0050769	positive regulation of neurogenesis	5	425	0.0012	ENSP00000172229,ENSP00000302486,ENSP00000354558,ENSP00000415786,ENSP00000437955	HIF1A,MAP2K1,MTOR,NGFR,SERPINE2
GO:0050810	regulation of steroid biosynthetic process	3	84	0.0012	ENSP00000226574,ENSP00000264867,ENSP00000359380	NFKB1,PPARGC1A,SCD
GO:2000106	regulation of leukocyte apoptotic process	3	85	0.0012	ENSP00000269305,ENSP00000301178,ENSP00000437955	AXL,HIF1A,TP53
GO:2000113	negative regulation of cellular macromolecule biosynthetic process	8	1348	0.0012	ENSP00000226574,ENSP00000269305,ENSP00000295600,ENSP00000336790,ENSP00000356234,ENSP00000360266,ENSP00000380093,ENSP00000385523	ATF4,JUN,KDM5B,MITF,NFKB1,PPARA,SOX10,TP53
GO:0010822	positive regulation of mitochondrion organization	3	89	0.0013	ENSP00000264867,ENSP00000269305,ENSP00000437955	HIF1A,PPARGC1A,TP53
GO:1902531	regulation of intracellular signal transduction	9	1764	0.0013	ENSP00000269305,ENSP00000288602,ENSP00000301178,ENSP00000302486,ENSP00000354558,ENSP00000360266,ENSP00000415786,ENSP00000437955,ENSP00000451828	AKT1,AXL,BRAF,HIF1A,JUN,MAP2K1,MTOR,SERPINE2,TP53
GO:2001170	negative regulation of ATP biosynthetic process	2	15	0.0013	ENSP00000264867,ENSP00000385523	PPARA,PPARGC1A
GO:0003007	heart morphogenesis	4	235	0.0014	ENSP00000354558,ENSP00000360266,ENSP00000437955,ENSP00000478927	HIF1A,JUN,MTOR,YAP1
GO:0031330	negative regulation of cellular catabolic process	4	234	0.0014	ENSP00000264867,ENSP00000354558,ENSP00000385523,ENSP00000451828	AKT1,MTOR,PPARA,PPARGC1A
GO:0044070	regulation of anion transport	3	91	0.0014	ENSP00000336790,ENSP00000354558,ENSP00000451828	AKT1,ATF4,MTOR
GO:0044281	small molecule metabolic process	9	1779	0.0014	ENSP00000264867,ENSP00000265641,ENSP00000336790,ENSP00000354558,ENSP00000359380,ENSP00000385523,ENSP00000437955,ENSP00000451828,ENSP00000469981	AKT1,ATF4,CPT1A,HIF1A,MTOR,PPARA,PPARGC1A,SCD,TAZ
GO:0051704	multi-organism process	10	2222	0.0014	ENSP00000172229,ENSP00000226574,ENSP00000264867,ENSP00000269305,ENSP00000301178,ENSP00000354558,ENSP00000356234,ENSP00000360266,ENSP00000415786,ENSP00000451828	AKT1,AXL,JUN,KDM5B,MTOR,NFKB1,NGFR,PPARGC1A,SERPINE2,TP53
GO:0002682	regulation of immune system process	8	1391	0.0015	ENSP00000226574,ENSP00000295600,ENSP00000301178,ENSP00000354558,ENSP00000360266,ENSP00000437955,ENSP00000451828,ENSP00000478927	AKT1,AXL,HIF1A,JUN,MITF,MTOR,NFKB1,YAP1
GO:0003015	heart process	3	92	0.0015	ENSP00000354558,ENSP00000469981,ENSP00000478927	MTOR,TAZ,YAP1
GO:0031334	positive regulation of protein complex assembly	4	241	0.0015	ENSP00000269305,ENSP00000295600,ENSP00000354558,ENSP00000360266	JUN,MITF,MTOR,TP53
GO:0048771	tissue remodeling	3	94	0.0015	ENSP00000295600,ENSP00000301178,ENSP00000437955	AXL,HIF1A,MITF
GO:0051051	negative regulation of transport	5	450	0.0015	ENSP00000226574,ENSP00000336790,ENSP00000354558,ENSP00000415786,ENSP00000451828	AKT1,ATF4,MTOR,NFKB1,SERPINE2
GO:2000379	positive regulation of reactive oxygen species metabolic process	3	94	0.0015	ENSP00000269305,ENSP00000354558,ENSP00000451828	AKT1,MTOR,TP53
GO:0001568	blood vessel development	5	464	0.0016	ENSP00000302486,ENSP00000360266,ENSP00000437955,ENSP00000451828,ENSP00000478927	AKT1,HIF1A,JUN,MAP2K1,YAP1
GO:0003008	system process	9	1827	0.0016	ENSP00000264867,ENSP00000354558,ENSP00000360266,ENSP00000385523,ENSP00000415786,ENSP00000437955,ENSP00000451828,ENSP00000469981,ENSP00000478927	AKT1,HIF1A,JUN,MTOR,PPARA,PPARGC1A,SERPINE2,TAZ,YAP1
GO:0005975	carbohydrate metabolic process	5	457	0.0016	ENSP00000264867,ENSP00000265641,ENSP00000288602,ENSP00000336790,ENSP00000451828	AKT1,ATF4,BRAF,CPT1A,PPARGC1A
GO:0021549	cerebellum development	3	96	0.0016	ENSP00000264867,ENSP00000302486,ENSP00000415786	MAP2K1,PPARGC1A,SERPINE2
GO:0042326	negative regulation of phosphorylation	5	458	0.0016	ENSP00000264867,ENSP00000354558,ENSP00000360266,ENSP00000385523,ENSP00000451828	AKT1,JUN,MTOR,PPARA,PPARGC1A
GO:0045637	regulation of myeloid cell differentiation	4	249	0.0016	ENSP00000295600,ENSP00000354558,ENSP00000360266,ENSP00000437955	HIF1A,JUN,MITF,MTOR
GO:0050790	regulation of catalytic activity	10	2249	0.0016	ENSP00000172229,ENSP00000226574,ENSP00000269305,ENSP00000288602,ENSP00000302486,ENSP00000354558,ENSP00000360266,ENSP00000415786,ENSP00000437955,ENSP00000451828	AKT1,BRAF,HIF1A,JUN,MAP2K1,MTOR,NFKB1,NGFR,SERPINE2,TP53
GO:0060644	mammary gland epithelial cell differentiation	2	17	0.0016	ENSP00000437955,ENSP00000451828	AKT1,HIF1A
GO:0031293	membrane protein intracellular domain proteolysis	2	18	0.0017	ENSP00000172229,ENSP00000226574	NFKB1,NGFR
GO:0031329	regulation of cellular catabolic process	6	743	0.0017	ENSP00000264867,ENSP00000265641,ENSP00000354558,ENSP00000385523,ENSP00000437955,ENSP00000451828	AKT1,CPT1A,HIF1A,MTOR,PPARA,PPARGC1A
GO:0032095	regulation of response to food	2	18	0.0017	ENSP00000354558,ENSP00000385523	MTOR,PPARA
GO:0035994	response to muscle stretch	2	18	0.0017	ENSP00000226574,ENSP00000360266	JUN,NFKB1
GO:0042752	regulation of circadian rhythm	3	98	0.0017	ENSP00000264867,ENSP00000269305,ENSP00000385523	PPARA,PPARGC1A,TP53
GO:1903204	negative regulation of oxidative stress-induced neuron death	2	18	0.0017	ENSP00000336790,ENSP00000437955	ATF4,HIF1A
GO:0014013	regulation of gliogenesis	3	102	0.0018	ENSP00000354558,ENSP00000380093,ENSP00000415786	MTOR,SERPINE2,SOX10
GO:0030334	regulation of cell migration	6	753	0.0018	ENSP00000264867,ENSP00000354558,ENSP00000360266,ENSP00000415786,ENSP00000437955,ENSP00000451828	AKT1,HIF1A,JUN,MTOR,PPARGC1A,SERPINE2
GO:0032787	monocarboxylic acid metabolic process	5	477	0.0018	ENSP00000264867,ENSP00000265641,ENSP00000359380,ENSP00000385523,ENSP00000437955	CPT1A,HIF1A,PPARA,PPARGC1A,SCD
GO:0071363	cellular response to growth factor stimulus	5	477	0.0018	ENSP00000172229,ENSP00000264867,ENSP00000356234,ENSP00000360266,ENSP00000451828	AKT1,JUN,KDM5B,NGFR,PPARGC1A
GO:0065009	regulation of molecular function	12	3322	0.0019	ENSP00000172229,ENSP00000226574,ENSP00000264867,ENSP00000269305,ENSP00000288602,ENSP00000302486,ENSP00000354558,ENSP00000360266,ENSP00000385523,ENSP00000415786,ENSP00000437955,ENSP00000451828	AKT1,BRAF,HIF1A,JUN,MAP2K1,MTOR,NFKB1,NGFR,PPARA,PPARGC1A,SERPINE2,TP53
GO:1902105	regulation of leukocyte differentiation	4	261	0.0019	ENSP00000295600,ENSP00000301178,ENSP00000354558,ENSP00000360266	AXL,JUN,MITF,MTOR
GO:0010869	regulation of receptor biosynthetic process	2	20	0.0020	ENSP00000385523,ENSP00000437955	HIF1A,PPARA
GO:0042789	mRNA transcription by RNA polymerase II	2	20	0.0020	ENSP00000336790,ENSP00000437955	ATF4,HIF1A
GO:0051000	positive regulation of nitric-oxide synthase activity	2	20	0.0020	ENSP00000437955,ENSP00000451828	AKT1,HIF1A
GO:0051241	negative regulation of multicellular organismal process	7	1098	0.0020	ENSP00000172229,ENSP00000226574,ENSP00000301178,ENSP00000354558,ENSP00000380093,ENSP00000415786,ENSP00000437955	AXL,HIF1A,MTOR,NFKB1,NGFR,SERPINE2,SOX10
GO:1902176	negative regulation of oxidative stress-induced intrinsic apoptotic signaling pathway	2	20	0.0020	ENSP00000437955,ENSP00000451828	AKT1,HIF1A
GO:0002376	immune system process	10	2370	0.0022	ENSP00000172229,ENSP00000226574,ENSP00000295600,ENSP00000301178,ENSP00000302486,ENSP00000354558,ENSP00000360266,ENSP00000437955,ENSP00000451828,ENSP00000469981	AKT1,AXL,HIF1A,JUN,MAP2K1,MITF,MTOR,NFKB1,NGFR,TAZ
GO:0032270	positive regulation of cellular protein metabolic process	8	1496	0.0022	ENSP00000172229,ENSP00000264867,ENSP00000269305,ENSP00000288602,ENSP00000302486,ENSP00000354558,ENSP00000360266,ENSP00000451828	AKT1,BRAF,JUN,MAP2K1,MTOR,NGFR,PPARGC1A,TP53
GO:1903579	negative regulation of ATP metabolic process	2	21	0.0022	ENSP00000264867,ENSP00000385523	PPARA,PPARGC1A
GO:0010817	regulation of hormone levels	5	511	0.0023	ENSP00000226574,ENSP00000264867,ENSP00000265641,ENSP00000356234,ENSP00000437955	CPT1A,HIF1A,KDM5B,NFKB1,PPARGC1A
GO:0035295	tube development	6	793	0.0023	ENSP00000302486,ENSP00000356234,ENSP00000360266,ENSP00000415786,ENSP00000437955,ENSP00000478927	HIF1A,JUN,KDM5B,MAP2K1,SERPINE2,YAP1
GO:0045943	positive regulation of transcription by RNA polymerase I	2	22	0.0023	ENSP00000336790,ENSP00000354558	ATF4,MTOR
GO:0002761	regulation of myeloid leukocyte differentiation	3	116	0.0025	ENSP00000295600,ENSP00000354558,ENSP00000360266	JUN,MITF,MTOR
GO:0014850	response to muscle activity	2	23	0.0025	ENSP00000264867,ENSP00000437955	HIF1A,PPARGC1A
GO:0031401	positive regulation of protein modification process	7	1149	0.0025	ENSP00000264867,ENSP00000269305,ENSP00000288602,ENSP00000302486,ENSP00000354558,ENSP00000360266,ENSP00000451828	AKT1,BRAF,JUN,MAP2K1,MTOR,PPARGC1A,TP53
GO:0043457	regulation of cellular respiration	2	23	0.0025	ENSP00000264867,ENSP00000437955	HIF1A,PPARGC1A
GO:0009968	negative regulation of signal transduction	7	1160	0.0026	ENSP00000264867,ENSP00000288602,ENSP00000354558,ENSP00000415786,ENSP00000437955,ENSP00000451828,ENSP00000478927	AKT1,BRAF,HIF1A,MTOR,PPARGC1A,SERPINE2,YAP1
GO:0034762	regulation of transmembrane transport	5	524	0.0026	ENSP00000172229,ENSP00000264867,ENSP00000288602,ENSP00000354558,ENSP00000451828	AKT1,BRAF,MTOR,NGFR,PPARGC1A
GO:1901653	cellular response to peptide	4	289	0.0026	ENSP00000172229,ENSP00000226574,ENSP00000269305,ENSP00000451828	AKT1,NFKB1,NGFR,TP53
GO:0006631	fatty acid metabolic process	4	294	0.0027	ENSP00000264867,ENSP00000265641,ENSP00000359380,ENSP00000385523	CPT1A,PPARA,PPARGC1A,SCD
GO:0016051	carbohydrate biosynthetic process	3	120	0.0027	ENSP00000264867,ENSP00000336790,ENSP00000451828	AKT1,ATF4,PPARGC1A
GO:0043010	camera-type eye development	4	292	0.0027	ENSP00000295600,ENSP00000356234,ENSP00000360266,ENSP00000437955	HIF1A,JUN,KDM5B,MITF
GO:0045892	negative regulation of transcription, DNA-templated	7	1169	0.0027	ENSP00000226574,ENSP00000269305,ENSP00000295600,ENSP00000356234,ENSP00000360266,ENSP00000380093,ENSP00000385523	JUN,KDM5B,MITF,NFKB1,PPARA,SOX10,TP53
GO:0097190	apoptotic signaling pathway	4	295	0.0027	ENSP00000172229,ENSP00000269305,ENSP00000336790,ENSP00000360266	ATF4,JUN,NGFR,TP53
GO:1901564	organonitrogen compound metabolic process	15	5281	0.0028	ENSP00000172229,ENSP00000226574,ENSP00000265641,ENSP00000269305,ENSP00000288602,ENSP00000301178,ENSP00000302486,ENSP00000336790,ENSP00000354558,ENSP00000356234,ENSP00000359380,ENSP00000385523,ENSP00000437955,ENSP00000451828,ENSP00000469981	AKT1,ATF4,AXL,BRAF,CPT1A,HIF1A,KDM5B,MAP2K1,MTOR,NFKB1,NGFR,PPARA,SCD,TAZ,TP53
GO:0034614	cellular response to reactive oxygen species	3	124	0.0029	ENSP00000301178,ENSP00000360266,ENSP00000451828	AKT1,AXL,JUN
GO:0031929	TOR signaling	2	26	0.0030	ENSP00000354558,ENSP00000451828	AKT1,MTOR
GO:0046677	response to antibiotic	4	305	0.0030	ENSP00000269305,ENSP00000301178,ENSP00000356234,ENSP00000360266	AXL,JUN,KDM5B,TP53
GO:0060251	regulation of glial cell proliferation	2	26	0.0030	ENSP00000354558,ENSP00000380093	MTOR,SOX10
GO:0010575	positive regulation of vascular endothelial growth factor production	2	27	0.0032	ENSP00000336790,ENSP00000437955	ATF4,HIF1A
GO:0032369	negative regulation of lipid transport	2	27	0.0032	ENSP00000226574,ENSP00000451828	AKT1,NFKB1
GO:0035329	hippo signaling	2	27	0.0032	ENSP00000435233,ENSP00000478927	TEAD1,YAP1
GO:0071480	cellular response to gamma radiation	2	27	0.0032	ENSP00000269305,ENSP00000478927	TP53,YAP1
GO:0002521	leukocyte differentiation	4	313	0.0033	ENSP00000295600,ENSP00000301178,ENSP00000354558,ENSP00000360266	AXL,JUN,MITF,MTOR
GO:0005979	regulation of glycogen biosynthetic process	2	29	0.0036	ENSP00000354558,ENSP00000451828	AKT1,MTOR
GO:0007612	learning	3	137	0.0036	ENSP00000354558,ENSP00000360266,ENSP00000437955	HIF1A,JUN,MTOR
GO:0010743	regulation of macrophage derived foam cell differentiation	2	29	0.0036	ENSP00000226574,ENSP00000385523	NFKB1,PPARA
GO:0016310	phosphorylation	7	1236	0.0036	ENSP00000226574,ENSP00000288602,ENSP00000301178,ENSP00000302486,ENSP00000354558,ENSP00000451828,ENSP00000469981	AKT1,AXL,BRAF,MAP2K1,MTOR,NFKB1,TAZ
GO:0060428	lung epithelium development	2	29	0.0036	ENSP00000302486,ENSP00000478927	MAP2K1,YAP1
GO:0009411	response to UV	3	139	0.0037	ENSP00000269305,ENSP00000336790,ENSP00000451828	AKT1,ATF4,TP53
GO:0051050	positive regulation of transport	6	892	0.0037	ENSP00000269305,ENSP00000288602,ENSP00000301178,ENSP00000336790,ENSP00000437955,ENSP00000451828	AKT1,ATF4,AXL,BRAF,HIF1A,TP53
GO:0071354	cellular response to interleukin-6	2	30	0.0037	ENSP00000226574,ENSP00000264867	NFKB1,PPARGC1A
GO:0016242	negative regulation of macroautophagy	2	31	0.0039	ENSP00000354558,ENSP00000451828	AKT1,MTOR
GO:0021696	cerebellar cortex morphogenesis	2	31	0.0039	ENSP00000302486,ENSP00000415786	MAP2K1,SERPINE2
GO:0060674	placenta blood vessel development	2	31	0.0039	ENSP00000302486,ENSP00000451828	AKT1,MAP2K1
GO:0071276	cellular response to cadmium ion	2	31	0.0039	ENSP00000360266,ENSP00000451828	AKT1,JUN
GO:0032148	activation of protein kinase B activity	2	32	0.0041	ENSP00000354558,ENSP00000451828	AKT1,MTOR
GO:0051093	negative regulation of developmental process	6	910	0.0041	ENSP00000172229,ENSP00000264867,ENSP00000380093,ENSP00000385523,ENSP00000437955,ENSP00000478927	HIF1A,NGFR,PPARA,PPARGC1A,SOX10,YAP1
GO:0090398	cellular senescence	2	32	0.0041	ENSP00000269305,ENSP00000302486	MAP2K1,TP53
GO:0006468	protein phosphorylation	6	923	0.0043	ENSP00000226574,ENSP00000288602,ENSP00000301178,ENSP00000302486,ENSP00000354558,ENSP00000451828	AKT1,AXL,BRAF,MAP2K1,MTOR,NFKB1
GO:0031331	positive regulation of cellular catabolic process	4	343	0.0043	ENSP00000265641,ENSP00000385523,ENSP00000437955,ENSP00000451828	AKT1,CPT1A,HIF1A,PPARA
GO:0055023	positive regulation of cardiac muscle tissue growth	2	33	0.0043	ENSP00000354558,ENSP00000478927	MTOR,YAP1
GO:1903034	regulation of response to wounding	3	148	0.0043	ENSP00000302486,ENSP00000354558,ENSP00000415786	MAP2K1,MTOR,SERPINE2
GO:0007050	cell cycle arrest	3	149	0.0044	ENSP00000269305,ENSP00000302486,ENSP00000354558	MAP2K1,MTOR,TP53
GO:0006984	ER-nucleus signaling pathway	2	34	0.0045	ENSP00000269305,ENSP00000336790	ATF4,TP53
GO:0031099	regeneration	3	151	0.0045	ENSP00000301178,ENSP00000360266,ENSP00000478927	AXL,JUN,YAP1
GO:0032147	activation of protein kinase activity	4	347	0.0045	ENSP00000288602,ENSP00000302486,ENSP00000354558,ENSP00000451828	AKT1,BRAF,MAP2K1,MTOR
GO:0001934	positive regulation of protein phosphorylation	6	941	0.0047	ENSP00000269305,ENSP00000288602,ENSP00000302486,ENSP00000354558,ENSP00000360266,ENSP00000451828	AKT1,BRAF,JUN,MAP2K1,MTOR,TP53
GO:0010001	glial cell differentiation	3	154	0.0047	ENSP00000302486,ENSP00000380093,ENSP00000451828	AKT1,MAP2K1,SOX10
GO:0038061	NIK/NF-kappaB signaling	2	35	0.0047	ENSP00000226574,ENSP00000451828	AKT1,NFKB1
GO:0043269	regulation of ion transport	5	618	0.0047	ENSP00000264867,ENSP00000336790,ENSP00000354558,ENSP00000415786,ENSP00000451828	AKT1,ATF4,MTOR,PPARGC1A,SERPINE2
GO:0043491	protein kinase B signaling	2	35	0.0047	ENSP00000301178,ENSP00000451828	AKT1,AXL
GO:0071478	cellular response to radiation	3	153	0.0047	ENSP00000269305,ENSP00000336790,ENSP00000478927	ATF4,TP53,YAP1
GO:0080135	regulation of cellular response to stress	5	618	0.0047	ENSP00000302486,ENSP00000336790,ENSP00000354558,ENSP00000437955,ENSP00000451828	AKT1,ATF4,HIF1A,MAP2K1,MTOR
GO:0007265	Ras protein signal transduction	3	155	0.0048	ENSP00000172229,ENSP00000269305,ENSP00000360266	JUN,NGFR,TP53
GO:0016241	regulation of macroautophagy	3	157	0.0049	ENSP00000354558,ENSP00000437955,ENSP00000451828	AKT1,HIF1A,MTOR
GO:0032570	response to progesterone	2	36	0.0049	ENSP00000380093,ENSP00000478927	SOX10,YAP1
GO:0043434	response to peptide hormone	4	362	0.0050	ENSP00000226574,ENSP00000354558,ENSP00000385523,ENSP00000451828	AKT1,MTOR,NFKB1,PPARA
GO:2001242	regulation of intrinsic apoptotic signaling pathway	3	159	0.0050	ENSP00000269305,ENSP00000437955,ENSP00000451828	AKT1,HIF1A,TP53
GO:0042149	cellular response to glucose starvation	2	37	0.0051	ENSP00000269305,ENSP00000336790	ATF4,TP53
GO:0045687	positive regulation of glial cell differentiation	2	37	0.0051	ENSP00000354558,ENSP00000415786	MTOR,SERPINE2
GO:0051100	negative regulation of binding	3	161	0.0052	ENSP00000360266,ENSP00000385523,ENSP00000451828	AKT1,JUN,PPARA
GO:0071869	response to catecholamine	2	38	0.0053	ENSP00000264867,ENSP00000336790	ATF4,PPARGC1A
GO:0008015	blood circulation	4	373	0.0055	ENSP00000354558,ENSP00000385523,ENSP00000451828,ENSP00000469981	AKT1,MTOR,PPARA,TAZ
GO:0001932	regulation of protein phosphorylation	7	1370	0.0057	ENSP00000264867,ENSP00000269305,ENSP00000288602,ENSP00000302486,ENSP00000354558,ENSP00000360266,ENSP00000451828	AKT1,BRAF,JUN,MAP2K1,MTOR,PPARGC1A,TP53
GO:0019221	cytokine-mediated signaling pathway	5	655	0.0057	ENSP00000172229,ENSP00000226574,ENSP00000269305,ENSP00000437955,ENSP00000451828	AKT1,HIF1A,NFKB1,NGFR,TP53
GO:0051052	regulation of DNA metabolic process	4	381	0.0059	ENSP00000264867,ENSP00000269305,ENSP00000360266,ENSP00000451828	AKT1,JUN,PPARGC1A,TP53
GO:0043085	positive regulation of catalytic activity	7	1381	0.0060	ENSP00000172229,ENSP00000288602,ENSP00000302486,ENSP00000354558,ENSP00000360266,ENSP00000437955,ENSP00000451828	AKT1,BRAF,HIF1A,JUN,MAP2K1,MTOR,NGFR
GO:0010883	regulation of lipid storage	2	42	0.0063	ENSP00000226574,ENSP00000385523	NFKB1,PPARA
GO:0045429	positive regulation of nitric oxide biosynthetic process	2	42	0.0063	ENSP00000354558,ENSP00000451828	AKT1,MTOR
GO:1904407	positive regulation of nitric oxide metabolic process	2	42	0.0063	ENSP00000354558,ENSP00000451828	AKT1,MTOR
GO:2001233	regulation of apoptotic signaling pathway	4	388	0.0063	ENSP00000269305,ENSP00000437955,ENSP00000451828,ENSP00000478927	AKT1,HIF1A,TP53,YAP1
GO:1903708	positive regulation of hemopoiesis	3	177	0.0065	ENSP00000301178,ENSP00000360266,ENSP00000437955	AXL,HIF1A,JUN
GO:0060425	lung morphogenesis	2	44	0.0068	ENSP00000302486,ENSP00000478927	MAP2K1,YAP1
GO:0001558	regulation of cell growth	4	402	0.0070	ENSP00000269305,ENSP00000354558,ENSP00000415786,ENSP00000451828	AKT1,MTOR,SERPINE2,TP53
GO:0001961	positive regulation of cytokine-mediated signaling pathway	2	45	0.0070	ENSP00000301178,ENSP00000437955	AXL,HIF1A
GO:0008542	visual learning	2	45	0.0070	ENSP00000354558,ENSP00000437955	HIF1A,MTOR
GO:0034198	cellular response to amino acid starvation	2	45	0.0070	ENSP00000336790,ENSP00000354558	ATF4,MTOR
GO:0051090	regulation of DNA-binding transcription factor activity	4	403	0.0070	ENSP00000226574,ENSP00000264867,ENSP00000360266,ENSP00000451828	AKT1,JUN,NFKB1,PPARGC1A
GO:0090199	regulation of release of cytochrome c from mitochondria	2	45	0.0070	ENSP00000269305,ENSP00000451828	AKT1,TP53
GO:1901654	response to ketone	3	183	0.0071	ENSP00000380093,ENSP00000451828,ENSP00000478927	AKT1,SOX10,YAP1
GO:0006094	gluconeogenesis	2	46	0.0072	ENSP00000264867,ENSP00000336790	ATF4,PPARGC1A
GO:0060711	labyrinthine layer development	2	47	0.0075	ENSP00000302486,ENSP00000451828	AKT1,MAP2K1
GO:2000107	negative regulation of leukocyte apoptotic process	2	48	0.0078	ENSP00000301178,ENSP00000437955	AXL,HIF1A
GO:0001933	negative regulation of protein phosphorylation	4	422	0.0081	ENSP00000264867,ENSP00000354558,ENSP00000360266,ENSP00000451828	AKT1,JUN,MTOR,PPARGC1A
GO:0010828	positive regulation of glucose transmembrane transport	2	49	0.0081	ENSP00000288602,ENSP00000451828	AKT1,BRAF
GO:0035094	response to nicotine	2	49	0.0081	ENSP00000226574,ENSP00000385523	NFKB1,PPARA
GO:0010823	negative regulation of mitochondrion organization	2	50	0.0082	ENSP00000264867,ENSP00000451828	AKT1,PPARGC1A
GO:0097237	cellular response to toxic substance	3	195	0.0082	ENSP00000226574,ENSP00000264867,ENSP00000301178	AXL,NFKB1,PPARGC1A
GO:0070374	positive regulation of ERK1 and ERK2 cascade	3	196	0.0083	ENSP00000288602,ENSP00000302486,ENSP00000360266	BRAF,JUN,MAP2K1
GO:0002260	lymphocyte homeostasis	2	51	0.0085	ENSP00000437955,ENSP00000451828	AKT1,HIF1A
GO:0032101	regulation of response to external stimulus	5	732	0.0086	ENSP00000226574,ENSP00000302486,ENSP00000354558,ENSP00000385523,ENSP00000415786	MAP2K1,MTOR,NFKB1,PPARA,SERPINE2
GO:0042592	homeostatic process	7	1491	0.0087	ENSP00000172229,ENSP00000264867,ENSP00000301178,ENSP00000336790,ENSP00000437955,ENSP00000451828,ENSP00000478927	AKT1,ATF4,AXL,HIF1A,NGFR,PPARGC1A,YAP1
GO:0043392	negative regulation of DNA binding	2	52	0.0087	ENSP00000360266,ENSP00000385523	JUN,PPARA
GO:0048468	cell development	7	1493	0.0087	ENSP00000172229,ENSP00000301178,ENSP00000354558,ENSP00000360266,ENSP00000380093,ENSP00000437955,ENSP00000451828	AKT1,AXL,HIF1A,JUN,MTOR,NGFR,SOX10
GO:0051346	negative regulation of hydrolase activity	4	438	0.0090	ENSP00000172229,ENSP00000269305,ENSP00000415786,ENSP00000451828	AKT1,NGFR,SERPINE2,TP53
GO:0051896	regulation of protein kinase B signaling	3	203	0.0090	ENSP00000301178,ENSP00000354558,ENSP00000451828	AKT1,AXL,MTOR
GO:0010975	regulation of neuron projection development	4	443	0.0093	ENSP00000172229,ENSP00000302486,ENSP00000354558,ENSP00000451828	AKT1,MAP2K1,MTOR,NGFR
GO:0043536	positive regulation of blood vessel endothelial cell migration	2	55	0.0096	ENSP00000437955,ENSP00000451828	AKT1,HIF1A
GO:0051054	positive regulation of DNA metabolic process	3	209	0.0096	ENSP00000264867,ENSP00000360266,ENSP00000451828	AKT1,JUN,PPARGC1A
GO:0044706	multi-multicellular organism process	3	211	0.0099	ENSP00000354558,ENSP00000415786,ENSP00000451828	AKT1,MTOR,SERPINE2
GO:0072091	regulation of stem cell proliferation	2	56	0.0099	ENSP00000437955,ENSP00000478927	HIF1A,YAP1
GO:0019953	sexual reproduction	5	764	0.0100	ENSP00000301178,ENSP00000354558,ENSP00000356234,ENSP00000415786,ENSP00000451828	AKT1,AXL,KDM5B,MTOR,SERPINE2
GO:0032868	response to insulin	3	213	0.0100	ENSP00000354558,ENSP00000385523,ENSP00000451828	AKT1,MTOR,PPARA
GO:0031646	positive regulation of neurological system process	2	57	0.0101	ENSP00000354558,ENSP00000380093	MTOR,SOX10
GO:0060341	regulation of cellular localization	5	766	0.0101	ENSP00000172229,ENSP00000269305,ENSP00000302486,ENSP00000437955,ENSP00000451828	AKT1,HIF1A,MAP2K1,NGFR,TP53
GO:2001234	negative regulation of apoptotic signaling pathway	3	218	0.0106	ENSP00000437955,ENSP00000451828,ENSP00000478927	AKT1,HIF1A,YAP1
GO:0008637	apoptotic mitochondrial changes	2	60	0.0110	ENSP00000360266,ENSP00000451828	AKT1,JUN
GO:0060135	maternal process involved in female pregnancy	2	60	0.0110	ENSP00000354558,ENSP00000451828	AKT1,MTOR
GO:0033043	regulation of organelle organization	6	1155	0.0111	ENSP00000264867,ENSP00000269305,ENSP00000302486,ENSP00000354558,ENSP00000437955,ENSP00000451828	AKT1,HIF1A,MAP2K1,MTOR,PPARGC1A,TP53
GO:0006112	energy reserve metabolic process	2	62	0.0116	ENSP00000354558,ENSP00000451828	AKT1,MTOR
GO:0038095	Fc-epsilon receptor signaling pathway	2	64	0.0123	ENSP00000226574,ENSP00000360266	JUN,NFKB1
GO:0006796	phosphate-containing compound metabolic process	8	2065	0.0124	ENSP00000226574,ENSP00000288602,ENSP00000301178,ENSP00000302486,ENSP00000354558,ENSP00000359380,ENSP00000451828,ENSP00000469981	AKT1,AXL,BRAF,MAP2K1,MTOR,NFKB1,SCD,TAZ
GO:0000122	negative regulation of transcription by RNA polymerase II	5	809	0.0125	ENSP00000226574,ENSP00000269305,ENSP00000295600,ENSP00000360266,ENSP00000385523	JUN,MITF,NFKB1,PPARA,TP53
GO:0043086	negative regulation of catalytic activity	5	809	0.0125	ENSP00000172229,ENSP00000226574,ENSP00000269305,ENSP00000415786,ENSP00000451828	AKT1,NFKB1,NGFR,SERPINE2,TP53
GO:0003143	embryonic heart tube morphogenesis	2	65	0.0126	ENSP00000437955,ENSP00000478927	HIF1A,YAP1
GO:0071277	cellular response to calcium ion	2	65	0.0126	ENSP00000288602,ENSP00000360266	BRAF,JUN
GO:0045926	negative regulation of growth	3	235	0.0127	ENSP00000269305,ENSP00000415786,ENSP00000437955	HIF1A,SERPINE2,TP53
GO:0046324	regulation of glucose import	2	66	0.0129	ENSP00000172229,ENSP00000451828	AKT1,NGFR
GO:0045670	regulation of osteoclast differentiation	2	67	0.0132	ENSP00000295600,ENSP00000354558	MITF,MTOR
GO:0034976	response to endoplasmic reticulum stress	3	240	0.0134	ENSP00000269305,ENSP00000336790,ENSP00000360266	ATF4,JUN,TP53
GO:0031397	negative regulation of protein ubiquitination	2	68	0.0135	ENSP00000354558,ENSP00000451828	AKT1,MTOR
GO:0010951	negative regulation of endopeptidase activity	3	242	0.0136	ENSP00000172229,ENSP00000415786,ENSP00000451828	AKT1,NGFR,SERPINE2
GO:0015908	fatty acid transport	2	69	0.0138	ENSP00000265641,ENSP00000385523	CPT1A,PPARA
GO:1900182	positive regulation of protein localization to nucleus	2	69	0.0138	ENSP00000172229,ENSP00000451828	AKT1,NGFR
GO:0007249	I-kappaB kinase/NF-kappaB signaling	2	70	0.0141	ENSP00000226574,ENSP00000451828	AKT1,NFKB1
GO:0003151	outflow tract morphogenesis	2	71	0.0145	ENSP00000360266,ENSP00000437955	HIF1A,JUN
GO:0006446	regulation of translational initiation	2	71	0.0145	ENSP00000336790,ENSP00000354558	ATF4,MTOR
GO:1902930	regulation of alcohol biosynthetic process	2	71	0.0145	ENSP00000226574,ENSP00000359380	NFKB1,SCD
GO:0051091	positive regulation of DNA-binding transcription factor activity	3	250	0.0146	ENSP00000226574,ENSP00000264867,ENSP00000451828	AKT1,NFKB1,PPARGC1A
GO:1902532	negative regulation of intracellular signal transduction	4	514	0.0146	ENSP00000354558,ENSP00000415786,ENSP00000437955,ENSP00000451828	AKT1,HIF1A,MTOR,SERPINE2
GO:0010976	positive regulation of neuron projection development	3	251	0.0147	ENSP00000172229,ENSP00000302486,ENSP00000354558	MAP2K1,MTOR,NGFR
GO:0044057	regulation of system process	4	516	0.0147	ENSP00000264867,ENSP00000354558,ENSP00000380093,ENSP00000451828	AKT1,MTOR,PPARGC1A,SOX10
GO:0051336	regulation of hydrolase activity	6	1238	0.0147	ENSP00000172229,ENSP00000269305,ENSP00000354558,ENSP00000360266,ENSP00000415786,ENSP00000451828	AKT1,JUN,MTOR,NGFR,SERPINE2,TP53
GO:0060048	cardiac muscle contraction	2	73	0.0149	ENSP00000354558,ENSP00000469981	MTOR,TAZ
GO:0019395	fatty acid oxidation	2	75	0.0157	ENSP00000264867,ENSP00000265641	CPT1A,PPARGC1A
GO:0050772	positive regulation of axonogenesis	2	76	0.0160	ENSP00000172229,ENSP00000302486	MAP2K1,NGFR
GO:0046883	regulation of hormone secretion	3	261	0.0161	ENSP00000265641,ENSP00000356234,ENSP00000437955	CPT1A,HIF1A,KDM5B
GO:0002684	positive regulation of immune system process	5	882	0.0167	ENSP00000226574,ENSP00000301178,ENSP00000360266,ENSP00000437955,ENSP00000451828	AKT1,AXL,HIF1A,JUN,NFKB1
GO:0034644	cellular response to UV	2	78	0.0167	ENSP00000269305,ENSP00000336790	ATF4,TP53
GO:0051289	protein homotetramerization	2	78	0.0167	ENSP00000269305,ENSP00000352900	RXRG,TP53
GO:0071260	cellular response to mechanical stimulus	2	78	0.0167	ENSP00000226574,ENSP00000451828	AKT1,NFKB1
GO:1904035	regulation of epithelial cell apoptotic process	2	78	0.0167	ENSP00000264867,ENSP00000354558	MTOR,PPARGC1A
GO:0007166	cell surface receptor signaling pathway	8	2198	0.0169	ENSP00000172229,ENSP00000226574,ENSP00000269305,ENSP00000295600,ENSP00000301178,ENSP00000360266,ENSP00000437955,ENSP00000451828	AKT1,AXL,HIF1A,JUN,MITF,NFKB1,NGFR,TP53
GO:0030518	intracellular steroid hormone receptor signaling pathway	2	79	0.0169	ENSP00000264867,ENSP00000478927	PPARGC1A,YAP1
GO:0090559	regulation of membrane permeability	2	79	0.0169	ENSP00000269305,ENSP00000354558	MTOR,TP53
GO:0043502	regulation of muscle adaptation	2	81	0.0177	ENSP00000264867,ENSP00000354558	MTOR,PPARGC1A
GO:0070167	regulation of biomineral tissue development	2	81	0.0177	ENSP00000336790,ENSP00000437955	ATF4,HIF1A
GO:0010638	positive regulation of organelle organization	4	552	0.0178	ENSP00000264867,ENSP00000269305,ENSP00000354558,ENSP00000437955	HIF1A,MTOR,PPARGC1A,TP53
GO:0002028	regulation of sodium ion transport	2	82	0.0179	ENSP00000415786,ENSP00000451828	AKT1,SERPINE2
GO:0032880	regulation of protein localization	5	901	0.0179	ENSP00000172229,ENSP00000265641,ENSP00000269305,ENSP00000437955,ENSP00000451828	AKT1,CPT1A,HIF1A,NGFR,TP53
GO:0045833	negative regulation of lipid metabolic process	2	84	0.0186	ENSP00000226574,ENSP00000451828	AKT1,NFKB1
GO:0048145	regulation of fibroblast proliferation	2	84	0.0186	ENSP00000269305,ENSP00000360266	JUN,TP53
GO:0032102	negative regulation of response to external stimulus	3	281	0.0190	ENSP00000226574,ENSP00000385523,ENSP00000415786	NFKB1,PPARA,SERPINE2
GO:0031058	positive regulation of histone modification	2	86	0.0194	ENSP00000264867,ENSP00000269305	PPARGC1A,TP53
GO:1903829	positive regulation of cellular protein localization	3	287	0.0200	ENSP00000172229,ENSP00000269305,ENSP00000451828	AKT1,NGFR,TP53
GO:0045639	positive regulation of myeloid cell differentiation	2	89	0.0206	ENSP00000360266,ENSP00000437955	HIF1A,JUN
GO:0003012	muscle system process	3	291	0.0207	ENSP00000264867,ENSP00000354558,ENSP00000469981	MTOR,PPARGC1A,TAZ
GO:0009791	post-embryonic development	2	90	0.0209	ENSP00000354558,ENSP00000356234	KDM5B,MTOR
GO:1901655	cellular response to ketone	2	90	0.0209	ENSP00000380093,ENSP00000451828	AKT1,SOX10
GO:0030182	neuron differentiation	5	940	0.0210	ENSP00000172229,ENSP00000302486,ENSP00000336790,ENSP00000360266,ENSP00000437955	ATF4,HIF1A,JUN,MAP2K1,NGFR
GO:0021782	glial cell development	2	91	0.0213	ENSP00000380093,ENSP00000451828	AKT1,SOX10
GO:0043154	negative regulation of cysteine-type endopeptidase activity involved in apoptotic process	2	91	0.0213	ENSP00000172229,ENSP00000451828	AKT1,NGFR
GO:0044255	cellular lipid metabolic process	5	946	0.0215	ENSP00000264867,ENSP00000265641,ENSP00000359380,ENSP00000385523,ENSP00000469981	CPT1A,PPARA,PPARGC1A,SCD,TAZ
GO:0060562	epithelial tube morphogenesis	3	298	0.0219	ENSP00000356234,ENSP00000437955,ENSP00000478927	HIF1A,KDM5B,YAP1
GO:0042552	myelination	2	93	0.0220	ENSP00000380093,ENSP00000451828	AKT1,SOX10
GO:0090263	positive regulation of canonical Wnt signaling pathway	2	94	0.0224	ENSP00000226574,ENSP00000478927	NFKB1,YAP1
GO:0022603	regulation of anatomical structure morphogenesis	5	961	0.0226	ENSP00000172229,ENSP00000264867,ENSP00000302486,ENSP00000354558,ENSP00000437955	HIF1A,MAP2K1,MTOR,NGFR,PPARGC1A
GO:0051338	regulation of transferase activity	5	964	0.0228	ENSP00000269305,ENSP00000288602,ENSP00000302486,ENSP00000354558,ENSP00000451828	AKT1,BRAF,MAP2K1,MTOR,TP53
GO:0009987	cellular process	24	14652	0.0229	ENSP00000172229,ENSP00000226574,ENSP00000264867,ENSP00000265641,ENSP00000269305,ENSP00000288602,ENSP00000295600,ENSP00000301178,ENSP00000302486,ENSP00000336790,ENSP00000352900,ENSP00000354558,ENSP00000356234,ENSP00000359380,ENSP00000360266,ENSP00000380093,ENSP00000385523,ENSP00000415786,ENSP00000420588,ENSP00000435233,ENSP00000437955,ENSP00000451828,ENSP00000469981,ENSP00000478927	AKT1,ATF4,AXL,BRAF,CPT1A,HIF1A,JUN,KDM5B,MAP2K1,MITF,MTOR,NFKB1,NGFR,PPARA,PPARGC1A,RXRG,SCD,SERPINE2,SOX10,TAZ,TEAD1,TFAM,TP53,YAP1
GO:0022904	respiratory electron transport chain	2	96	0.0231	ENSP00000264867,ENSP00000469981	PPARGC1A,TAZ
GO:0033108	mitochondrial respiratory chain complex assembly	2	98	0.0237	ENSP00000420588,ENSP00000469981	TAZ,TFAM
GO:0051260	protein homooligomerization	3	312	0.0241	ENSP00000265641,ENSP00000269305,ENSP00000352900	CPT1A,RXRG,TP53
GO:0001817	regulation of cytokine production	4	615	0.0243	ENSP00000226574,ENSP00000301178,ENSP00000336790,ENSP00000437955	ATF4,AXL,HIF1A,NFKB1
GO:0035239	tube morphogenesis	4	615	0.0243	ENSP00000356234,ENSP00000360266,ENSP00000437955,ENSP00000478927	HIF1A,JUN,KDM5B,YAP1
GO:0002573	myeloid leukocyte differentiation	2	102	0.0254	ENSP00000295600,ENSP00000360266	JUN,MITF
GO:0032091	negative regulation of protein binding	2	102	0.0254	ENSP00000385523,ENSP00000451828	AKT1,PPARA
GO:0048878	chemical homeostasis	5	995	0.0255	ENSP00000172229,ENSP00000264867,ENSP00000336790,ENSP00000437955,ENSP00000451828	AKT1,ATF4,HIF1A,NGFR,PPARGC1A
GO:0021510	spinal cord development	2	103	0.0258	ENSP00000354558,ENSP00000451828	AKT1,MTOR
GO:0000165	MAPK cascade	3	323	0.0261	ENSP00000226574,ENSP00000288602,ENSP00000302486	BRAF,MAP2K1,NFKB1
GO:2001237	negative regulation of extrinsic apoptotic signaling pathway	2	104	0.0261	ENSP00000451828,ENSP00000478927	AKT1,YAP1
GO:0033138	positive regulation of peptidyl-serine phosphorylation	2	105	0.0266	ENSP00000288602,ENSP00000451828	AKT1,BRAF
GO:0006417	regulation of translation	3	327	0.0269	ENSP00000336790,ENSP00000354558,ENSP00000451828	AKT1,ATF4,MTOR
GO:0043279	response to alkaloid	2	106	0.0270	ENSP00000264867,ENSP00000354558	MTOR,PPARGC1A
GO:0006464	cellular protein modification process	9	2999	0.0297	ENSP00000226574,ENSP00000269305,ENSP00000288602,ENSP00000301178,ENSP00000302486,ENSP00000354558,ENSP00000356234,ENSP00000437955,ENSP00000451828	AKT1,AXL,BRAF,HIF1A,KDM5B,MAP2K1,MTOR,NFKB1,TP53
GO:0042542	response to hydrogen peroxide	2	112	0.0297	ENSP00000301178,ENSP00000360266	AXL,JUN
GO:0048589	developmental growth	3	340	0.0297	ENSP00000354558,ENSP00000356234,ENSP00000478927	KDM5B,MTOR,YAP1
GO:0060560	developmental growth involved in morphogenesis	2	112	0.0297	ENSP00000356234,ENSP00000478927	KDM5B,YAP1
GO:0071236	cellular response to antibiotic	2	112	0.0297	ENSP00000269305,ENSP00000301178	AXL,TP53
GO:0071902	positive regulation of protein serine/threonine kinase activity	3	340	0.0297	ENSP00000288602,ENSP00000302486,ENSP00000451828	AKT1,BRAF,MAP2K1
GO:0043488	regulation of mRNA stability	2	113	0.0299	ENSP00000354558,ENSP00000451828	AKT1,MTOR
GO:0019538	protein metabolic process	11	4194	0.0306	ENSP00000172229,ENSP00000226574,ENSP00000269305,ENSP00000288602,ENSP00000301178,ENSP00000302486,ENSP00000354558,ENSP00000356234,ENSP00000385523,ENSP00000437955,ENSP00000451828	AKT1,AXL,BRAF,HIF1A,KDM5B,MAP2K1,MTOR,NFKB1,NGFR,PPARA,TP53
GO:0016071	mRNA metabolic process	4	667	0.0309	ENSP00000264867,ENSP00000269305,ENSP00000336790,ENSP00000437955	ATF4,HIF1A,PPARGC1A,TP53
GO:0050728	negative regulation of inflammatory response	2	117	0.0316	ENSP00000226574,ENSP00000385523	NFKB1,PPARA
GO:1905477	positive regulation of protein localization to membrane	2	117	0.0316	ENSP00000269305,ENSP00000451828	AKT1,TP53
GO:0008283	cell population proliferation	4	676	0.0320	ENSP00000269305,ENSP00000302486,ENSP00000451828,ENSP00000478927	AKT1,MAP2K1,TP53,YAP1
GO:0035270	endocrine system development	2	120	0.0329	ENSP00000302486,ENSP00000451828	AKT1,MAP2K1
GO:0045598	regulation of fat cell differentiation	2	120	0.0329	ENSP00000354558,ENSP00000451828	AKT1,MTOR
GO:0045596	negative regulation of cell differentiation	4	683	0.0330	ENSP00000172229,ENSP00000380093,ENSP00000385523,ENSP00000478927	NGFR,PPARA,SOX10,YAP1
GO:0010959	regulation of metal ion transport	3	360	0.0335	ENSP00000336790,ENSP00000415786,ENSP00000451828	AKT1,ATF4,SERPINE2
GO:0060359	response to ammonium ion	2	122	0.0338	ENSP00000336790,ENSP00000354558	ATF4,MTOR
GO:0007006	mitochondrial membrane organization	2	123	0.0342	ENSP00000269305,ENSP00000469981	TAZ,TP53
GO:0022407	regulation of cell-cell adhesion	3	366	0.0347	ENSP00000385523,ENSP00000415786,ENSP00000451828	AKT1,PPARA,SERPINE2
GO:0030900	forebrain development	3	366	0.0347	ENSP00000264867,ENSP00000301178,ENSP00000437955	AXL,HIF1A,PPARGC1A
GO:0061041	regulation of wound healing	2	124	0.0347	ENSP00000354558,ENSP00000415786	MTOR,SERPINE2
GO:0071347	cellular response to interleukin-1	2	124	0.0347	ENSP00000226574,ENSP00000437955	HIF1A,NFKB1
GO:0007167	enzyme linked receptor protein signaling pathway	4	698	0.0351	ENSP00000172229,ENSP00000301178,ENSP00000360266,ENSP00000451828	AKT1,AXL,JUN,NGFR
GO:1901796	regulation of signal transduction by p53 class mediator	2	129	0.0370	ENSP00000269305,ENSP00000451828	AKT1,TP53
GO:0043408	regulation of MAPK cascade	4	712	0.0372	ENSP00000288602,ENSP00000302486,ENSP00000360266,ENSP00000451828	AKT1,BRAF,JUN,MAP2K1
GO:0048863	stem cell differentiation	2	131	0.0379	ENSP00000380093,ENSP00000437955	HIF1A,SOX10
GO:0048514	blood vessel morphogenesis	3	381	0.0380	ENSP00000360266,ENSP00000437955,ENSP00000478927	HIF1A,JUN,YAP1
GO:0048754	branching morphogenesis of an epithelial tube	2	134	0.0393	ENSP00000356234,ENSP00000478927	KDM5B,YAP1
GO:0051726	regulation of cell cycle	5	1129	0.0393	ENSP00000269305,ENSP00000302486,ENSP00000354558,ENSP00000360266,ENSP00000451828	AKT1,JUN,MAP2K1,MTOR,TP53
GO:0001819	positive regulation of cytokine production	3	390	0.0402	ENSP00000226574,ENSP00000336790,ENSP00000437955	ATF4,HIF1A,NFKB1
GO:1902107	positive regulation of leukocyte differentiation	2	139	0.0417	ENSP00000301178,ENSP00000360266	AXL,JUN
GO:0051345	positive regulation of hydrolase activity	4	742	0.0419	ENSP00000172229,ENSP00000354558,ENSP00000360266,ENSP00000451828	AKT1,JUN,MTOR,NGFR
GO:0071560	cellular response to transforming growth factor beta stimulus	2	140	0.0421	ENSP00000264867,ENSP00000360266	JUN,PPARGC1A
GO:0006974	cellular response to DNA damage stimulus	4	749	0.0431	ENSP00000269305,ENSP00000354558,ENSP00000451828,ENSP00000478927	AKT1,MTOR,TP53,YAP1
GO:0008544	epidermis development	3	403	0.0433	ENSP00000302486,ENSP00000385523,ENSP00000478927	MAP2K1,PPARA,YAP1
GO:0044262	cellular carbohydrate metabolic process	2	144	0.0442	ENSP00000288602,ENSP00000451828	AKT1,BRAF
GO:0048469	cell maturation	2	146	0.0453	ENSP00000301178,ENSP00000437955	AXL,HIF1A
GO:0048609	multicellular organismal reproductive process	4	766	0.0461	ENSP00000301178,ENSP00000354558,ENSP00000415786,ENSP00000451828	AKT1,AXL,MTOR,SERPINE2
GO:2000045	regulation of G1/S transition of mitotic cell cycle	2	148	0.0462	ENSP00000269305,ENSP00000451828	AKT1,TP53
GO:0014074	response to purine-containing compound	2	151	0.0477	ENSP00000264867,ENSP00000360266	JUN,PPARGC1A
GO:0048738	cardiac muscle tissue development	2	154	0.0491	ENSP00000354558,ENSP00000469981	MTOR,TAZ
GO:0009266	response to temperature stimulus	2	155	0.0497	ENSP00000264867,ENSP00000451828	AKT1,PPARGC1A

## Sheet: enrichment.Function.tsv
#term ID	term description	observed gene count	background gene count	false discovery rate	matching proteins in your network (IDs)	matching proteins in your network (labels)
GO:0008134	transcription factor binding	12	610	7.95e-10	ENSP00000226574,ENSP00000264867,ENSP00000269305,ENSP00000336790,ENSP00000354558,ENSP00000360266,ENSP00000380093,ENSP00000385523,ENSP00000420588,ENSP00000435233,ENSP00000437955,ENSP00000478927	ATF4,HIF1A,JUN,MTOR,NFKB1,PPARA,PPARGC1A,SOX10,TEAD1,TFAM,TP53,YAP1
GO:0043565	sequence-specific DNA binding	14	1047	7.95e-10	ENSP00000226574,ENSP00000264867,ENSP00000269305,ENSP00000295600,ENSP00000336790,ENSP00000352900,ENSP00000354558,ENSP00000356234,ENSP00000360266,ENSP00000385523,ENSP00000420588,ENSP00000435233,ENSP00000437955,ENSP00000478927	ATF4,HIF1A,JUN,KDM5B,MITF,MTOR,NFKB1,PPARA,PPARGC1A,RXRG,TEAD1,TFAM,TP53,YAP1
GO:1990837	sequence-specific double-stranded DNA binding	12	747	2.70e-09	ENSP00000226574,ENSP00000269305,ENSP00000295600,ENSP00000336790,ENSP00000352900,ENSP00000354558,ENSP00000356234,ENSP00000360266,ENSP00000385523,ENSP00000435233,ENSP00000437955,ENSP00000478927	ATF4,HIF1A,JUN,KDM5B,MITF,MTOR,NFKB1,PPARA,RXRG,TEAD1,TP53,YAP1
GO:0044212	transcription regulatory region DNA binding	12	829	6.55e-09	ENSP00000226574,ENSP00000269305,ENSP00000295600,ENSP00000336790,ENSP00000352900,ENSP00000354558,ENSP00000360266,ENSP00000385523,ENSP00000420588,ENSP00000435233,ENSP00000437955,ENSP00000478927	ATF4,HIF1A,JUN,MITF,MTOR,NFKB1,PPARA,RXRG,TEAD1,TFAM,TP53,YAP1
GO:0000976	transcription regulatory region sequence-specific DNA binding	10	710	2.82e-07	ENSP00000226574,ENSP00000269305,ENSP00000295600,ENSP00000336790,ENSP00000352900,ENSP00000360266,ENSP00000385523,ENSP00000435233,ENSP00000437955,ENSP00000478927	ATF4,HIF1A,JUN,MITF,NFKB1,PPARA,RXRG,TEAD1,TP53,YAP1
GO:0003677	DNA binding	15	2457	8.72e-07	ENSP00000226574,ENSP00000264867,ENSP00000269305,ENSP00000295600,ENSP00000336790,ENSP00000352900,ENSP00000354558,ENSP00000356234,ENSP00000360266,ENSP00000380093,ENSP00000385523,ENSP00000420588,ENSP00000435233,ENSP00000437955,ENSP00000478927	ATF4,HIF1A,JUN,KDM5B,MITF,MTOR,NFKB1,PPARA,PPARGC1A,RXRG,SOX10,TEAD1,TFAM,TP53,YAP1
GO:0140110	transcription regulator activity	14	2069	8.72e-07	ENSP00000226574,ENSP00000264867,ENSP00000269305,ENSP00000295600,ENSP00000336790,ENSP00000352900,ENSP00000356234,ENSP00000360266,ENSP00000380093,ENSP00000385523,ENSP00000420588,ENSP00000435233,ENSP00000437955,ENSP00000478927	ATF4,HIF1A,JUN,KDM5B,MITF,NFKB1,PPARA,PPARGC1A,RXRG,SOX10,TEAD1,TFAM,TP53,YAP1
GO:0000977	RNA polymerase II regulatory region sequence-specific DNA binding	9	647	1.49e-06	ENSP00000226574,ENSP00000269305,ENSP00000295600,ENSP00000336790,ENSP00000352900,ENSP00000360266,ENSP00000385523,ENSP00000437955,ENSP00000478927	ATF4,HIF1A,JUN,MITF,NFKB1,PPARA,RXRG,TP53,YAP1
GO:0000987	proximal promoter sequence-specific DNA binding	8	475	1.89e-06	ENSP00000269305,ENSP00000295600,ENSP00000336790,ENSP00000360266,ENSP00000385523,ENSP00000435233,ENSP00000437955,ENSP00000478927	ATF4,HIF1A,JUN,MITF,PPARA,TEAD1,TP53,YAP1
GO:0003682	chromatin binding	8	501	2.61e-06	ENSP00000226574,ENSP00000264867,ENSP00000269305,ENSP00000295600,ENSP00000360266,ENSP00000380093,ENSP00000420588,ENSP00000478927	JUN,MITF,NFKB1,PPARGC1A,SOX10,TFAM,TP53,YAP1
GO:0046982	protein heterodimerization activity	8	519	3.17e-06	ENSP00000226574,ENSP00000269305,ENSP00000301178,ENSP00000336790,ENSP00000360266,ENSP00000435233,ENSP00000437955,ENSP00000478927	ATF4,AXL,HIF1A,JUN,NFKB1,TEAD1,TP53,YAP1
GO:0005515	protein binding	21	6605	5.35e-06	ENSP00000172229,ENSP00000226574,ENSP00000264867,ENSP00000265641,ENSP00000269305,ENSP00000288602,ENSP00000295600,ENSP00000301178,ENSP00000302486,ENSP00000336790,ENSP00000354558,ENSP00000356234,ENSP00000360266,ENSP00000380093,ENSP00000385523,ENSP00000415786,ENSP00000420588,ENSP00000435233,ENSP00000437955,ENSP00000451828,ENSP00000478927	AKT1,ATF4,AXL,BRAF,CPT1A,HIF1A,JUN,KDM5B,MAP2K1,MITF,MTOR,NFKB1,NGFR,PPARA,PPARGC1A,SERPINE2,SOX10,TEAD1,TFAM,TP53,YAP1
GO:0001085	RNA polymerase II transcription factor binding	5	121	6.76e-06	ENSP00000269305,ENSP00000336790,ENSP00000360266,ENSP00000385523,ENSP00000435233	ATF4,JUN,PPARA,TEAD1,TP53
GO:0003700	DNA-binding transcription factor activity	12	1749	6.76e-06	ENSP00000226574,ENSP00000269305,ENSP00000295600,ENSP00000336790,ENSP00000352900,ENSP00000356234,ENSP00000360266,ENSP00000380093,ENSP00000385523,ENSP00000420588,ENSP00000435233,ENSP00000437955	ATF4,HIF1A,JUN,KDM5B,MITF,NFKB1,PPARA,RXRG,SOX10,TEAD1,TFAM,TP53
GO:1901363	heterocyclic compound binding	19	5305	6.78e-06	ENSP00000226574,ENSP00000264867,ENSP00000269305,ENSP00000288602,ENSP00000295600,ENSP00000301178,ENSP00000302486,ENSP00000336790,ENSP00000352900,ENSP00000354558,ENSP00000356234,ENSP00000360266,ENSP00000380093,ENSP00000385523,ENSP00000420588,ENSP00000435233,ENSP00000437955,ENSP00000451828,ENSP00000478927	AKT1,ATF4,AXL,BRAF,HIF1A,JUN,KDM5B,MAP2K1,MITF,MTOR,NFKB1,PPARA,PPARGC1A,RXRG,SOX10,TEAD1,TFAM,TP53,YAP1
GO:0001228	DNA-binding transcription activator activity, RNA polymerase II-specific	7	408	7.81e-06	ENSP00000226574,ENSP00000269305,ENSP00000295600,ENSP00000336790,ENSP00000360266,ENSP00000385523,ENSP00000437955	ATF4,HIF1A,JUN,MITF,NFKB1,PPARA,TP53
GO:0097159	organic cyclic compound binding	19	5382	7.81e-06	ENSP00000226574,ENSP00000264867,ENSP00000269305,ENSP00000288602,ENSP00000295600,ENSP00000301178,ENSP00000302486,ENSP00000336790,ENSP00000352900,ENSP00000354558,ENSP00000356234,ENSP00000360266,ENSP00000380093,ENSP00000385523,ENSP00000420588,ENSP00000435233,ENSP00000437955,ENSP00000451828,ENSP00000478927	AKT1,ATF4,AXL,BRAF,HIF1A,JUN,KDM5B,MAP2K1,MITF,MTOR,NFKB1,PPARA,PPARGC1A,RXRG,SOX10,TEAD1,TFAM,TP53,YAP1
GO:0000978	RNA polymerase II proximal promoter sequence-specific DNA binding	7	457	1.42e-05	ENSP00000269305,ENSP00000295600,ENSP00000336790,ENSP00000360266,ENSP00000385523,ENSP00000437955,ENSP00000478927	ATF4,HIF1A,JUN,MITF,PPARA,TP53,YAP1
GO:0000980	RNA polymerase II distal enhancer sequence-specific DNA binding	4	67	1.86e-05	ENSP00000226574,ENSP00000269305,ENSP00000336790,ENSP00000360266	ATF4,JUN,NFKB1,TP53
GO:0000981	DNA-binding transcription factor activity, RNA polymerase II-specific	11	1631	1.93e-05	ENSP00000226574,ENSP00000269305,ENSP00000295600,ENSP00000336790,ENSP00000352900,ENSP00000356234,ENSP00000360266,ENSP00000380093,ENSP00000385523,ENSP00000435233,ENSP00000437955	ATF4,HIF1A,JUN,KDM5B,MITF,NFKB1,PPARA,RXRG,SOX10,TEAD1,TP53
GO:0046983	protein dimerization activity	10	1301	2.04e-05	ENSP00000226574,ENSP00000269305,ENSP00000295600,ENSP00000301178,ENSP00000336790,ENSP00000360266,ENSP00000435233,ENSP00000437955,ENSP00000451828,ENSP00000478927	AKT1,ATF4,AXL,HIF1A,JUN,MITF,NFKB1,TEAD1,TP53,YAP1
GO:0001223	transcription coactivator binding	3	20	2.79e-05	ENSP00000385523,ENSP00000420588,ENSP00000435233	PPARA,TEAD1,TFAM
GO:1990841	promoter-specific chromatin binding	3	43	0.00020	ENSP00000264867,ENSP00000269305,ENSP00000380093	PPARGC1A,SOX10,TP53
GO:0031625	ubiquitin protein ligase binding	5	311	0.00032	ENSP00000172229,ENSP00000264867,ENSP00000269305,ENSP00000360266,ENSP00000437955	HIF1A,JUN,NGFR,PPARGC1A,TP53
GO:0140297	DNA-binding transcription factor binding	5	327	0.00038	ENSP00000264867,ENSP00000360266,ENSP00000385523,ENSP00000437955,ENSP00000478927	HIF1A,JUN,PPARA,PPARGC1A,YAP1
GO:0019901	protein kinase binding	6	599	0.00061	ENSP00000269305,ENSP00000288602,ENSP00000336790,ENSP00000354558,ENSP00000437955,ENSP00000451828	AKT1,ATF4,BRAF,HIF1A,MTOR,TP53
GO:0019899	enzyme binding	10	2197	0.0014	ENSP00000172229,ENSP00000264867,ENSP00000269305,ENSP00000288602,ENSP00000336790,ENSP00000354558,ENSP00000360266,ENSP00000385523,ENSP00000437955,ENSP00000451828	AKT1,ATF4,BRAF,HIF1A,JUN,MTOR,NGFR,PPARA,PPARGC1A,TP53
GO:0019904	protein domain specific binding	6	706	0.0014	ENSP00000269305,ENSP00000336790,ENSP00000354558,ENSP00000360266,ENSP00000385523,ENSP00000437955	ATF4,HIF1A,JUN,MTOR,PPARA,TP53
GO:0061629	RNA polymerase II-specific DNA-binding transcription factor binding	4	257	0.0019	ENSP00000264867,ENSP00000360266,ENSP00000385523,ENSP00000437955	HIF1A,JUN,PPARA,PPARGC1A
GO:0003712	transcription coregulator activity	5	534	0.0031	ENSP00000264867,ENSP00000356234,ENSP00000360266,ENSP00000380093,ENSP00000478927	JUN,KDM5B,PPARGC1A,SOX10,YAP1
GO:0005488	binding	23	11878	0.0032	ENSP00000172229,ENSP00000226574,ENSP00000264867,ENSP00000265641,ENSP00000269305,ENSP00000288602,ENSP00000295600,ENSP00000301178,ENSP00000302486,ENSP00000336790,ENSP00000352900,ENSP00000354558,ENSP00000356234,ENSP00000359380,ENSP00000360266,ENSP00000380093,ENSP00000385523,ENSP00000415786,ENSP00000420588,ENSP00000435233,ENSP00000437955,ENSP00000451828,ENSP00000478927	AKT1,ATF4,AXL,BRAF,CPT1A,HIF1A,JUN,KDM5B,MAP2K1,MITF,MTOR,NFKB1,NGFR,PPARA,PPARGC1A,RXRG,SCD,SERPINE2,SOX10,TEAD1,TFAM,TP53,YAP1
GO:0003713	transcription coactivator activity	4	307	0.0034	ENSP00000264867,ENSP00000360266,ENSP00000380093,ENSP00000478927	JUN,PPARGC1A,SOX10,YAP1
GO:0035035	histone acetyltransferase binding	2	27	0.0034	ENSP00000269305,ENSP00000437955	HIF1A,TP53
GO:0051721	protein phosphatase 2A binding	2	29	0.0038	ENSP00000269305,ENSP00000451828	AKT1,TP53
GO:0004672	protein kinase activity	5	635	0.0059	ENSP00000288602,ENSP00000301178,ENSP00000302486,ENSP00000354558,ENSP00000451828	AKT1,AXL,BRAF,MAP2K1,MTOR
GO:0042802	identical protein binding	8	1754	0.0059	ENSP00000226574,ENSP00000265641,ENSP00000269305,ENSP00000288602,ENSP00000354558,ENSP00000360266,ENSP00000380093,ENSP00000451828	AKT1,BRAF,CPT1A,JUN,MTOR,NFKB1,SOX10,TP53
GO:0140296	general transcription initiation factor binding	2	39	0.0062	ENSP00000269305,ENSP00000354558	MTOR,TP53
GO:0019902	phosphatase binding	3	168	0.0064	ENSP00000269305,ENSP00000385523,ENSP00000451828	AKT1,PPARA,TP53
GO:0004712	protein serine/threonine/tyrosine kinase activity	2	42	0.0069	ENSP00000302486,ENSP00000451828	AKT1,MAP2K1
GO:0070888	E-box binding	2	43	0.0071	ENSP00000295600,ENSP00000437955	HIF1A,MITF
GO:0004879	nuclear receptor activity	2	50	0.0089	ENSP00000352900,ENSP00000385523	PPARA,RXRG
GO:0008022	protein C-terminus binding	3	194	0.0089	ENSP00000302486,ENSP00000336790,ENSP00000478927	ATF4,MAP2K1,YAP1
GO:0008374	O-acyltransferase activity	2	49	0.0089	ENSP00000265641,ENSP00000469981	CPT1A,TAZ
GO:0004674	protein serine/threonine kinase activity	4	444	0.0100	ENSP00000288602,ENSP00000302486,ENSP00000354558,ENSP00000451828	AKT1,BRAF,MAP2K1,MTOR
GO:0003707	steroid hormone receptor activity	2	59	0.0113	ENSP00000352900,ENSP00000385523	PPARA,RXRG
GO:0001227	DNA-binding transcription repressor activity, RNA polymerase II-specific	3	229	0.0127	ENSP00000226574,ENSP00000295600,ENSP00000385523	MITF,NFKB1,PPARA
GO:0033613	activating transcription factor binding	2	69	0.0147	ENSP00000360266,ENSP00000478927	JUN,YAP1
GO:0002039	p53 binding	2	73	0.0159	ENSP00000269305,ENSP00000437955	HIF1A,TP53
GO:0008144	drug binding	7	1710	0.0175	ENSP00000269305,ENSP00000288602,ENSP00000301178,ENSP00000302486,ENSP00000354558,ENSP00000385523,ENSP00000451828	AKT1,AXL,BRAF,MAP2K1,MTOR,PPARA,TP53
GO:0047485	protein N-terminus binding	2	109	0.0323	ENSP00000269305,ENSP00000302486	MAP2K1,TP53
GO:0005524	ATP binding	6	1462	0.0324	ENSP00000269305,ENSP00000288602,ENSP00000301178,ENSP00000302486,ENSP00000354558,ENSP00000451828	AKT1,AXL,BRAF,MAP2K1,MTOR,TP53
GO:0042826	histone deacetylase binding	2	110	0.0324	ENSP00000269305,ENSP00000437955	HIF1A,TP53
GO:0031072	heat shock protein binding	2	112	0.0325	ENSP00000420588,ENSP00000437955	HIF1A,TFAM
GO:0046914	transition metal ion binding	5	1051	0.0337	ENSP00000269305,ENSP00000352900,ENSP00000356234,ENSP00000359380,ENSP00000385523	KDM5B,PPARA,RXRG,SCD,TP53

## Sheet: enrichment.Component.tsv
#term ID	term description	observed gene count	background gene count	false discovery rate	matching proteins in your network (IDs)	matching proteins in your network (labels)
GO:0005654	nucleoplasm	16	3446	6.89e-05	ENSP00000172229,ENSP00000226574,ENSP00000264867,ENSP00000269305,ENSP00000295600,ENSP00000336790,ENSP00000352900,ENSP00000354558,ENSP00000356234,ENSP00000360266,ENSP00000380093,ENSP00000385523,ENSP00000435233,ENSP00000437955,ENSP00000451828,ENSP00000478927	AKT1,ATF4,HIF1A,JUN,KDM5B,MITF,MTOR,NFKB1,NGFR,PPARA,PPARGC1A,RXRG,SOX10,TEAD1,TP53,YAP1
GO:0031981	nuclear lumen	17	4030	6.89e-05	ENSP00000172229,ENSP00000226574,ENSP00000264867,ENSP00000269305,ENSP00000295600,ENSP00000336790,ENSP00000352900,ENSP00000354558,ENSP00000356234,ENSP00000359380,ENSP00000360266,ENSP00000380093,ENSP00000385523,ENSP00000435233,ENSP00000437955,ENSP00000451828,ENSP00000478927	AKT1,ATF4,HIF1A,JUN,KDM5B,MITF,MTOR,NFKB1,NGFR,PPARA,PPARGC1A,RXRG,SCD,SOX10,TEAD1,TP53,YAP1
GO:0090575	RNA polymerase II transcription factor complex	5	139	6.89e-05	ENSP00000336790,ENSP00000360266,ENSP00000435233,ENSP00000437955,ENSP00000478927	ATF4,HIF1A,JUN,TEAD1,YAP1
GO:0070013	intracellular organelle lumen	18	5162	8.59e-05	ENSP00000172229,ENSP00000226574,ENSP00000264867,ENSP00000269305,ENSP00000295600,ENSP00000336790,ENSP00000352900,ENSP00000354558,ENSP00000356234,ENSP00000359380,ENSP00000360266,ENSP00000380093,ENSP00000385523,ENSP00000420588,ENSP00000435233,ENSP00000437955,ENSP00000451828,ENSP00000478927	AKT1,ATF4,HIF1A,JUN,KDM5B,MITF,MTOR,NFKB1,NGFR,PPARA,PPARGC1A,RXRG,SCD,SOX10,TEAD1,TFAM,TP53,YAP1
GO:0005634	nucleus	20	6892	0.00013	ENSP00000172229,ENSP00000226574,ENSP00000264867,ENSP00000269305,ENSP00000288602,ENSP00000295600,ENSP00000302486,ENSP00000336790,ENSP00000352900,ENSP00000354558,ENSP00000356234,ENSP00000359380,ENSP00000360266,ENSP00000380093,ENSP00000385523,ENSP00000435233,ENSP00000437955,ENSP00000451828,ENSP00000469981,ENSP00000478927	AKT1,ATF4,BRAF,HIF1A,JUN,KDM5B,MAP2K1,MITF,MTOR,NFKB1,NGFR,PPARA,PPARGC1A,RXRG,SCD,SOX10,TAZ,TEAD1,TP53,YAP1
GO:0005739	mitochondrion	10	1531	0.00018	ENSP00000226574,ENSP00000264867,ENSP00000265641,ENSP00000269305,ENSP00000302486,ENSP00000354558,ENSP00000380093,ENSP00000420588,ENSP00000451828,ENSP00000469981	AKT1,CPT1A,MAP2K1,MTOR,NFKB1,PPARGC1A,SOX10,TAZ,TFAM,TP53
GO:0071148	TEAD-1-YAP complex	2	2	0.00018	ENSP00000435233,ENSP00000478927	TEAD1,YAP1
GO:0044446	intracellular organelle part	22	8882	0.00020	ENSP00000172229,ENSP00000226574,ENSP00000264867,ENSP00000265641,ENSP00000269305,ENSP00000295600,ENSP00000302486,ENSP00000336790,ENSP00000352900,ENSP00000354558,ENSP00000356234,ENSP00000359380,ENSP00000360266,ENSP00000370886,ENSP00000380093,ENSP00000385523,ENSP00000420588,ENSP00000435233,ENSP00000437955,ENSP00000451828,ENSP00000469981,ENSP00000478927	AKT1,ATF4,CPT1A,HIF1A,JUN,KDM5B,MAP2K1,MITF,MLANA,MTOR,NFKB1,NGFR,PPARA,PPARGC1A,RXRG,SCD,SOX10,TAZ,TEAD1,TFAM,TP53,YAP1
GO:0043227	membrane-bounded organelle	24	11244	0.00029	ENSP00000172229,ENSP00000226574,ENSP00000264867,ENSP00000265641,ENSP00000269305,ENSP00000288602,ENSP00000295600,ENSP00000302486,ENSP00000336790,ENSP00000352900,ENSP00000354558,ENSP00000356234,ENSP00000359380,ENSP00000360266,ENSP00000370886,ENSP00000380093,ENSP00000385523,ENSP00000415786,ENSP00000420588,ENSP00000435233,ENSP00000437955,ENSP00000451828,ENSP00000469981,ENSP00000478927	AKT1,ATF4,BRAF,CPT1A,HIF1A,JUN,KDM5B,MAP2K1,MITF,MLANA,MTOR,NFKB1,NGFR,PPARA,PPARGC1A,RXRG,SCD,SERPINE2,SOX10,TAZ,TEAD1,TFAM,TP53,YAP1
GO:0043231	intracellular membrane-bounded organelle	23	10365	0.00043	ENSP00000172229,ENSP00000226574,ENSP00000264867,ENSP00000265641,ENSP00000269305,ENSP00000288602,ENSP00000295600,ENSP00000302486,ENSP00000336790,ENSP00000352900,ENSP00000354558,ENSP00000356234,ENSP00000359380,ENSP00000360266,ENSP00000370886,ENSP00000380093,ENSP00000385523,ENSP00000420588,ENSP00000435233,ENSP00000437955,ENSP00000451828,ENSP00000469981,ENSP00000478927	AKT1,ATF4,BRAF,CPT1A,HIF1A,JUN,KDM5B,MAP2K1,MITF,MLANA,MTOR,NFKB1,NGFR,PPARA,PPARGC1A,RXRG,SCD,SOX10,TAZ,TEAD1,TFAM,TP53,YAP1
GO:0043229	intracellular organelle	24	12193	0.0014	ENSP00000172229,ENSP00000226574,ENSP00000264867,ENSP00000265641,ENSP00000269305,ENSP00000288602,ENSP00000295600,ENSP00000302486,ENSP00000336790,ENSP00000352900,ENSP00000354558,ENSP00000356234,ENSP00000359380,ENSP00000360266,ENSP00000370886,ENSP00000380093,ENSP00000385523,ENSP00000415786,ENSP00000420588,ENSP00000435233,ENSP00000437955,ENSP00000451828,ENSP00000469981,ENSP00000478927	AKT1,ATF4,BRAF,CPT1A,HIF1A,JUN,KDM5B,MAP2K1,MITF,MLANA,MTOR,NFKB1,NGFR,PPARA,PPARGC1A,RXRG,SCD,SERPINE2,SOX10,TAZ,TEAD1,TFAM,TP53,YAP1
GO:0005829	cytosol	15	4958	0.0026	ENSP00000172229,ENSP00000226574,ENSP00000264867,ENSP00000269305,ENSP00000288602,ENSP00000302486,ENSP00000354558,ENSP00000356234,ENSP00000360266,ENSP00000415786,ENSP00000420588,ENSP00000437955,ENSP00000451828,ENSP00000469981,ENSP00000478927	AKT1,BRAF,HIF1A,JUN,KDM5B,MAP2K1,MTOR,NFKB1,NGFR,PPARGC1A,SERPINE2,TAZ,TFAM,TP53,YAP1
GO:0016605	PML body	3	98	0.0027	ENSP00000264867,ENSP00000269305,ENSP00000354558	MTOR,PPARGC1A,TP53
GO:0005622	intracellular	25	14286	0.0036	ENSP00000172229,ENSP00000226574,ENSP00000264867,ENSP00000265641,ENSP00000269305,ENSP00000288602,ENSP00000295600,ENSP00000301178,ENSP00000302486,ENSP00000336790,ENSP00000352900,ENSP00000354558,ENSP00000356234,ENSP00000359380,ENSP00000360266,ENSP00000370886,ENSP00000380093,ENSP00000385523,ENSP00000415786,ENSP00000420588,ENSP00000435233,ENSP00000437955,ENSP00000451828,ENSP00000469981,ENSP00000478927	AKT1,ATF4,AXL,BRAF,CPT1A,HIF1A,JUN,KDM5B,MAP2K1,MITF,MLANA,MTOR,NFKB1,NGFR,PPARA,PPARGC1A,RXRG,SCD,SERPINE2,SOX10,TAZ,TEAD1,TFAM,TP53,YAP1
GO:0005719	nuclear euchromatin	2	24	0.0044	ENSP00000264867,ENSP00000360266	JUN,PPARGC1A
GO:0044429	mitochondrial part	6	1015	0.0121	ENSP00000265641,ENSP00000269305,ENSP00000354558,ENSP00000380093,ENSP00000420588,ENSP00000469981	CPT1A,MTOR,SOX10,TAZ,TFAM,TP53
GO:0005741	mitochondrial outer membrane	3	181	0.0126	ENSP00000265641,ENSP00000354558,ENSP00000380093	CPT1A,MTOR,SOX10
GO:0000785	chromatin	4	489	0.0221	ENSP00000264867,ENSP00000269305,ENSP00000360266,ENSP00000380093	JUN,PPARGC1A,SOX10,TP53
GO:0044444	cytoplasmic part	19	9377	0.0265	ENSP00000172229,ENSP00000226574,ENSP00000264867,ENSP00000265641,ENSP00000269305,ENSP00000288602,ENSP00000302486,ENSP00000354558,ENSP00000356234,ENSP00000359380,ENSP00000360266,ENSP00000370886,ENSP00000380093,ENSP00000415786,ENSP00000420588,ENSP00000437955,ENSP00000451828,ENSP00000469981,ENSP00000478927	AKT1,BRAF,CPT1A,HIF1A,JUN,KDM5B,MAP2K1,MLANA,MTOR,NFKB1,NGFR,PPARGC1A,SCD,SERPINE2,SOX10,TAZ,TFAM,TP53,YAP1

## Sheet: enrichment.KEGG.tsv
#term ID	term description	observed gene count	background gene count	false discovery rate	matching proteins in your network (IDs)	matching proteins in your network (labels)
hsa04722	Neurotrophin signaling pathway	8	116	2.98e-10	ENSP00000172229,ENSP00000226574,ENSP00000269305,ENSP00000288602,ENSP00000302486,ENSP00000336790,ENSP00000360266,ENSP00000451828	AKT1,ATF4,BRAF,JUN,MAP2K1,NFKB1,NGFR,TP53
hsa04920	Adipocytokine signaling pathway	7	69	3.33e-10	ENSP00000226574,ENSP00000264867,ENSP00000265641,ENSP00000352900,ENSP00000354558,ENSP00000385523,ENSP00000451828	AKT1,CPT1A,MTOR,NFKB1,PPARA,PPARGC1A,RXRG
hsa05215	Prostate cancer	7	97	2.11e-09	ENSP00000226574,ENSP00000269305,ENSP00000288602,ENSP00000302486,ENSP00000336790,ENSP00000354558,ENSP00000451828	AKT1,ATF4,BRAF,MAP2K1,MTOR,NFKB1,TP53
hsa05200	Pathways in cancer	10	515	1.47e-08	ENSP00000226574,ENSP00000269305,ENSP00000288602,ENSP00000295600,ENSP00000302486,ENSP00000352900,ENSP00000354558,ENSP00000360266,ENSP00000437955,ENSP00000451828	AKT1,BRAF,HIF1A,JUN,MAP2K1,MITF,MTOR,NFKB1,RXRG,TP53
hsa05212	Pancreatic cancer	6	74	1.87e-08	ENSP00000226574,ENSP00000269305,ENSP00000288602,ENSP00000302486,ENSP00000354558,ENSP00000451828	AKT1,BRAF,MAP2K1,MTOR,NFKB1,TP53
hsa05210	Colorectal cancer	6	85	3.43e-08	ENSP00000269305,ENSP00000288602,ENSP00000302486,ENSP00000354558,ENSP00000360266,ENSP00000451828	AKT1,BRAF,JUN,MAP2K1,MTOR,TP53
hsa04211	Longevity regulating pathway	6	88	3.59e-08	ENSP00000226574,ENSP00000264867,ENSP00000269305,ENSP00000336790,ENSP00000354558,ENSP00000451828	AKT1,ATF4,MTOR,NFKB1,PPARGC1A,TP53
hsa01522	Endocrine resistance	6	95	4.48e-08	ENSP00000269305,ENSP00000288602,ENSP00000302486,ENSP00000354558,ENSP00000360266,ENSP00000451828	AKT1,BRAF,JUN,MAP2K1,MTOR,TP53
hsa04010	MAPK signaling pathway	8	293	4.48e-08	ENSP00000172229,ENSP00000226574,ENSP00000269305,ENSP00000288602,ENSP00000302486,ENSP00000336790,ENSP00000360266,ENSP00000451828	AKT1,ATF4,BRAF,JUN,MAP2K1,NFKB1,NGFR,TP53
hsa05167	Kaposi's sarcoma-associated herpesvirus infection	7	183	4.48e-08	ENSP00000226574,ENSP00000269305,ENSP00000302486,ENSP00000354558,ENSP00000360266,ENSP00000437955,ENSP00000451828	AKT1,HIF1A,JUN,MAP2K1,MTOR,NFKB1,TP53
hsa04931	Insulin resistance	6	107	6.97e-08	ENSP00000226574,ENSP00000264867,ENSP00000265641,ENSP00000354558,ENSP00000385523,ENSP00000451828	AKT1,CPT1A,MTOR,NFKB1,PPARA,PPARGC1A
hsa04919	Thyroid hormone signaling pathway	6	115	9.66e-08	ENSP00000269305,ENSP00000302486,ENSP00000352900,ENSP00000354558,ENSP00000437955,ENSP00000451828	AKT1,HIF1A,MAP2K1,MTOR,RXRG,TP53
hsa04210	Apoptosis	6	135	2.23e-07	ENSP00000226574,ENSP00000269305,ENSP00000302486,ENSP00000336790,ENSP00000360266,ENSP00000451828	AKT1,ATF4,JUN,MAP2K1,NFKB1,TP53
hsa04137	Mitophagy - animal	5	63	2.29e-07	ENSP00000269305,ENSP00000295600,ENSP00000336790,ENSP00000360266,ENSP00000437955	ATF4,HIF1A,JUN,MITF,TP53
hsa05161	Hepatitis B	6	142	2.48e-07	ENSP00000226574,ENSP00000269305,ENSP00000302486,ENSP00000336790,ENSP00000360266,ENSP00000451828	AKT1,ATF4,JUN,MAP2K1,NFKB1,TP53
hsa05211	Renal cell carcinoma	5	68	2.48e-07	ENSP00000288602,ENSP00000302486,ENSP00000360266,ENSP00000437955,ENSP00000451828	AKT1,BRAF,HIF1A,JUN,MAP2K1
hsa05214	Glioma	5	68	2.48e-07	ENSP00000269305,ENSP00000288602,ENSP00000302486,ENSP00000354558,ENSP00000451828	AKT1,BRAF,MAP2K1,MTOR,TP53
hsa05221	Acute myeloid leukemia	5	66	2.48e-07	ENSP00000226574,ENSP00000288602,ENSP00000302486,ENSP00000354558,ENSP00000451828	AKT1,BRAF,MAP2K1,MTOR,NFKB1
hsa05223	Non-small cell lung cancer	5	66	2.48e-07	ENSP00000269305,ENSP00000288602,ENSP00000302486,ENSP00000352900,ENSP00000451828	AKT1,BRAF,MAP2K1,RXRG,TP53
hsa05224	Breast cancer	6	147	2.48e-07	ENSP00000269305,ENSP00000288602,ENSP00000302486,ENSP00000354558,ENSP00000360266,ENSP00000451828	AKT1,BRAF,JUN,MAP2K1,MTOR,TP53
hsa05226	Gastric cancer	6	147	2.48e-07	ENSP00000269305,ENSP00000288602,ENSP00000302486,ENSP00000352900,ENSP00000354558,ENSP00000451828	AKT1,BRAF,MAP2K1,MTOR,RXRG,TP53
hsa05230	Central carbon metabolism in cancer	5	65	2.48e-07	ENSP00000269305,ENSP00000302486,ENSP00000354558,ENSP00000437955,ENSP00000451828	AKT1,HIF1A,MAP2K1,MTOR,TP53
hsa05218	Melanoma	5	72	2.63e-07	ENSP00000269305,ENSP00000288602,ENSP00000295600,ENSP00000302486,ENSP00000451828	AKT1,BRAF,MAP2K1,MITF,TP53
hsa05220	Chronic myeloid leukemia	5	76	3.25e-07	ENSP00000226574,ENSP00000269305,ENSP00000288602,ENSP00000302486,ENSP00000451828	AKT1,BRAF,MAP2K1,NFKB1,TP53
hsa01521	EGFR tyrosine kinase inhibitor resistance	5	78	3.53e-07	ENSP00000288602,ENSP00000301178,ENSP00000302486,ENSP00000354558,ENSP00000451828	AKT1,AXL,BRAF,MAP2K1,MTOR
hsa04012	ErbB signaling pathway	5	83	4.56e-07	ENSP00000288602,ENSP00000302486,ENSP00000354558,ENSP00000360266,ENSP00000451828	AKT1,BRAF,JUN,MAP2K1,MTOR
hsa04024	cAMP signaling pathway	6	195	8.87e-07	ENSP00000226574,ENSP00000288602,ENSP00000302486,ENSP00000360266,ENSP00000385523,ENSP00000451828	AKT1,BRAF,JUN,MAP2K1,NFKB1,PPARA
hsa05205	Proteoglycans in cancer	6	195	8.87e-07	ENSP00000269305,ENSP00000288602,ENSP00000302486,ENSP00000354558,ENSP00000437955,ENSP00000451828	AKT1,BRAF,HIF1A,MAP2K1,MTOR,TP53
hsa04066	HIF-1 signaling pathway	5	98	9.02e-07	ENSP00000226574,ENSP00000302486,ENSP00000354558,ENSP00000437955,ENSP00000451828	AKT1,HIF1A,MAP2K1,MTOR,NFKB1
hsa05231	Choline metabolism in cancer	5	98	9.02e-07	ENSP00000302486,ENSP00000354558,ENSP00000360266,ENSP00000437955,ENSP00000451828	AKT1,HIF1A,JUN,MAP2K1,MTOR
hsa04922	Glucagon signaling pathway	5	100	9.29e-07	ENSP00000264867,ENSP00000265641,ENSP00000336790,ENSP00000385523,ENSP00000451828	AKT1,ATF4,CPT1A,PPARA,PPARGC1A
hsa05216	Thyroid cancer	4	37	9.29e-07	ENSP00000269305,ENSP00000288602,ENSP00000302486,ENSP00000352900	BRAF,MAP2K1,RXRG,TP53
hsa04151	PI3K-Akt signaling pathway	7	348	9.60e-07	ENSP00000172229,ENSP00000226574,ENSP00000269305,ENSP00000302486,ENSP00000336790,ENSP00000354558,ENSP00000451828	AKT1,ATF4,MAP2K1,MTOR,NFKB1,NGFR,TP53
hsa04659	Th17 cell differentiation	5	102	9.60e-07	ENSP00000226574,ENSP00000352900,ENSP00000354558,ENSP00000360266,ENSP00000437955	HIF1A,JUN,MTOR,NFKB1,RXRG
hsa04668	TNF signaling pathway	5	108	1.19e-06	ENSP00000226574,ENSP00000302486,ENSP00000336790,ENSP00000360266,ENSP00000451828	AKT1,ATF4,JUN,MAP2K1,NFKB1
hsa04152	AMPK signaling pathway	5	120	1.91e-06	ENSP00000264867,ENSP00000265641,ENSP00000354558,ENSP00000359380,ENSP00000451828	AKT1,CPT1A,MTOR,PPARGC1A,SCD
hsa04380	Osteoclast differentiation	5	124	2.17e-06	ENSP00000226574,ENSP00000295600,ENSP00000302486,ENSP00000360266,ENSP00000451828	AKT1,JUN,MAP2K1,MITF,NFKB1
hsa04926	Relaxin signaling pathway	5	130	2.65e-06	ENSP00000226574,ENSP00000302486,ENSP00000336790,ENSP00000360266,ENSP00000451828	AKT1,ATF4,JUN,MAP2K1,NFKB1
hsa05160	Hepatitis C	5	131	2.68e-06	ENSP00000226574,ENSP00000269305,ENSP00000288602,ENSP00000385523,ENSP00000451828	AKT1,BRAF,NFKB1,PPARA,TP53
hsa04371	Apelin signaling pathway	5	133	2.81e-06	ENSP00000264867,ENSP00000302486,ENSP00000354558,ENSP00000420588,ENSP00000451828	AKT1,MAP2K1,MTOR,PPARGC1A,TFAM
hsa04910	Insulin signaling pathway	5	134	2.84e-06	ENSP00000264867,ENSP00000288602,ENSP00000302486,ENSP00000354558,ENSP00000451828	AKT1,BRAF,MAP2K1,MTOR,PPARGC1A
hsa05213	Endometrial cancer	4	58	3.83e-06	ENSP00000269305,ENSP00000288602,ENSP00000302486,ENSP00000451828	AKT1,BRAF,MAP2K1,TP53
hsa04932	Non-alcoholic fatty liver disease (NAFLD)	5	149	4.50e-06	ENSP00000226574,ENSP00000336790,ENSP00000360266,ENSP00000385523,ENSP00000451828	AKT1,ATF4,JUN,NFKB1,PPARA
hsa04218	Cellular senescence	5	156	5.47e-06	ENSP00000226574,ENSP00000269305,ENSP00000302486,ENSP00000354558,ENSP00000451828	AKT1,MAP2K1,MTOR,NFKB1,TP53
hsa05225	Hepatocellular carcinoma	5	163	6.60e-06	ENSP00000269305,ENSP00000288602,ENSP00000302486,ENSP00000354558,ENSP00000451828	AKT1,BRAF,MAP2K1,MTOR,TP53
hsa04662	B cell receptor signaling pathway	4	71	7.53e-06	ENSP00000226574,ENSP00000302486,ENSP00000360266,ENSP00000451828	AKT1,JUN,MAP2K1,NFKB1
hsa05202	Transcriptional misregulation in cancer	5	169	7.53e-06	ENSP00000172229,ENSP00000226574,ENSP00000269305,ENSP00000295600,ENSP00000352900	MITF,NFKB1,NGFR,RXRG,TP53
hsa03320	PPAR signaling pathway	4	72	7.61e-06	ENSP00000265641,ENSP00000352900,ENSP00000359380,ENSP00000385523	CPT1A,PPARA,RXRG,SCD
hsa05222	Small cell lung cancer	4	92	1.90e-05	ENSP00000226574,ENSP00000269305,ENSP00000352900,ENSP00000451828	AKT1,NFKB1,RXRG,TP53
hsa04660	T cell receptor signaling pathway	4	99	2.46e-05	ENSP00000226574,ENSP00000302486,ENSP00000360266,ENSP00000451828	AKT1,JUN,MAP2K1,NFKB1
hsa04620	Toll-like receptor signaling pathway	4	102	2.70e-05	ENSP00000226574,ENSP00000302486,ENSP00000360266,ENSP00000451828	AKT1,JUN,MAP2K1,NFKB1
hsa04071	Sphingolipid signaling pathway	4	116	4.33e-05	ENSP00000226574,ENSP00000269305,ENSP00000302486,ENSP00000451828	AKT1,MAP2K1,NFKB1,TP53
hsa05166	HTLV-I infection	5	250	4.33e-05	ENSP00000226574,ENSP00000269305,ENSP00000336790,ENSP00000360266,ENSP00000451828	AKT1,ATF4,JUN,NFKB1,TP53
hsa04140	Autophagy - animal	4	125	5.55e-05	ENSP00000302486,ENSP00000354558,ENSP00000437955,ENSP00000451828	AKT1,HIF1A,MAP2K1,MTOR
hsa05219	Bladder cancer	3	41	6.28e-05	ENSP00000269305,ENSP00000288602,ENSP00000302486	BRAF,MAP2K1,TP53
hsa04915	Estrogen signaling pathway	4	133	6.78e-05	ENSP00000302486,ENSP00000336790,ENSP00000360266,ENSP00000451828	AKT1,ATF4,JUN,MAP2K1
hsa05418	Fluid shear stress and atherosclerosis	4	133	6.78e-05	ENSP00000226574,ENSP00000269305,ENSP00000360266,ENSP00000451828	AKT1,JUN,NFKB1,TP53
hsa04150	mTOR signaling pathway	4	148	9.84e-05	ENSP00000288602,ENSP00000302486,ENSP00000354558,ENSP00000451828	AKT1,BRAF,MAP2K1,MTOR
hsa05030	Cocaine addiction	3	49	9.84e-05	ENSP00000226574,ENSP00000336790,ENSP00000360266	ATF4,JUN,NFKB1
hsa05206	MicroRNAs in cancer	4	149	9.84e-05	ENSP00000226574,ENSP00000269305,ENSP00000302486,ENSP00000354558	MAP2K1,MTOR,NFKB1,TP53
hsa05165	Human papillomavirus infection	5	317	0.00011	ENSP00000226574,ENSP00000269305,ENSP00000302486,ENSP00000354558,ENSP00000451828	AKT1,MAP2K1,MTOR,NFKB1,TP53
hsa05164	Influenza A	4	168	0.00015	ENSP00000226574,ENSP00000302486,ENSP00000360266,ENSP00000451828	AKT1,JUN,MAP2K1,NFKB1
hsa04062	Chemokine signaling pathway	4	181	0.00019	ENSP00000226574,ENSP00000288602,ENSP00000302486,ENSP00000451828	AKT1,BRAF,MAP2K1,NFKB1
hsa04720	Long-term potentiation	3	64	0.00019	ENSP00000288602,ENSP00000302486,ENSP00000336790	ATF4,BRAF,MAP2K1
hsa05203	Viral carcinogenesis	4	183	0.00020	ENSP00000226574,ENSP00000269305,ENSP00000336790,ENSP00000360266	ATF4,JUN,NFKB1,TP53
hsa04917	Prolactin signaling pathway	3	69	0.00023	ENSP00000226574,ENSP00000302486,ENSP00000451828	AKT1,MAP2K1,NFKB1
hsa05169	Epstein-Barr virus infection	4	194	0.00024	ENSP00000226574,ENSP00000269305,ENSP00000360266,ENSP00000451828	AKT1,JUN,NFKB1,TP53
hsa04510	Focal adhesion	4	197	0.00025	ENSP00000288602,ENSP00000302486,ENSP00000360266,ENSP00000451828	AKT1,BRAF,JUN,MAP2K1
hsa04015	Rap1 signaling pathway	4	203	0.00027	ENSP00000172229,ENSP00000288602,ENSP00000302486,ENSP00000451828	AKT1,BRAF,MAP2K1,NGFR
hsa04014	Ras signaling pathway	4	228	0.00042	ENSP00000172229,ENSP00000226574,ENSP00000302486,ENSP00000451828	AKT1,MAP2K1,NFKB1,NGFR
hsa04912	GnRH signaling pathway	3	88	0.00043	ENSP00000302486,ENSP00000336790,ENSP00000360266	ATF4,JUN,MAP2K1
hsa04914	Progesterone-mediated oocyte maturation	3	94	0.00051	ENSP00000288602,ENSP00000302486,ENSP00000451828	AKT1,BRAF,MAP2K1
hsa04933	AGE-RAGE signaling pathway in diabetic complications	3	98	0.00057	ENSP00000226574,ENSP00000360266,ENSP00000451828	AKT1,JUN,NFKB1
hsa05142	Chagas disease (American trypanosomiasis)	3	101	0.00061	ENSP00000226574,ENSP00000360266,ENSP00000451828	AKT1,JUN,NFKB1
hsa04725	Cholinergic synapse	3	111	0.00079	ENSP00000302486,ENSP00000336790,ENSP00000451828	AKT1,ATF4,MAP2K1
hsa04068	FoxO signaling pathway	3	130	0.0012	ENSP00000288602,ENSP00000302486,ENSP00000451828	AKT1,BRAF,MAP2K1
hsa04392	Hippo signaling pathway - multiple species	2	28	0.0013	ENSP00000435233,ENSP00000478927	TEAD1,YAP1
hsa05162	Measles	3	133	0.0013	ENSP00000226574,ENSP00000269305,ENSP00000451828	AKT1,NFKB1,TP53
hsa05034	Alcoholism	3	142	0.0015	ENSP00000288602,ENSP00000302486,ENSP00000336790	ATF4,BRAF,MAP2K1
hsa04072	Phospholipase D signaling pathway	3	145	0.0016	ENSP00000302486,ENSP00000354558,ENSP00000451828	AKT1,MAP2K1,MTOR
hsa04934	Cushing's syndrome	3	153	0.0018	ENSP00000288602,ENSP00000302486,ENSP00000336790	ATF4,BRAF,MAP2K1
hsa04022	cGMP-PKG signaling pathway	3	160	0.0020	ENSP00000302486,ENSP00000336790,ENSP00000451828	AKT1,ATF4,MAP2K1
hsa05168	Herpes simplex infection	3	181	0.0029	ENSP00000226574,ENSP00000269305,ENSP00000360266	JUN,NFKB1,TP53
hsa01212	Fatty acid metabolism	2	48	0.0032	ENSP00000265641,ENSP00000359380	CPT1A,SCD
hsa05016	Huntington's disease	3	193	0.0033	ENSP00000264867,ENSP00000269305,ENSP00000420588	PPARGC1A,TFAM,TP53
hsa04370	VEGF signaling pathway	2	59	0.0047	ENSP00000302486,ENSP00000451828	AKT1,MAP2K1
hsa04730	Long-term depression	2	60	0.0048	ENSP00000288602,ENSP00000302486	BRAF,MAP2K1
hsa04213	Longevity regulating pathway - multiple species	2	61	0.0049	ENSP00000354558,ENSP00000451828	AKT1,MTOR
hsa04714	Thermogenesis	3	228	0.0050	ENSP00000264867,ENSP00000265641,ENSP00000354558	CPT1A,MTOR,PPARGC1A
hsa05321	Inflammatory bowel disease (IBD)	2	62	0.0050	ENSP00000226574,ENSP00000360266	JUN,NFKB1
hsa05031	Amphetamine addiction	2	65	0.0053	ENSP00000336790,ENSP00000360266	ATF4,JUN
hsa05120	Epithelial cell signaling in Helicobacter pylori infection	2	66	0.0054	ENSP00000226574,ENSP00000360266	JUN,NFKB1
hsa04664	Fc epsilon RI signaling pathway	2	67	0.0055	ENSP00000302486,ENSP00000451828	AKT1,MAP2K1
hsa01524	Platinum drug resistance	2	70	0.0059	ENSP00000269305,ENSP00000451828	AKT1,TP53
hsa05140	Leishmaniasis	2	70	0.0059	ENSP00000226574,ENSP00000360266	JUN,NFKB1
hsa05133	Pertussis	2	74	0.0064	ENSP00000226574,ENSP00000360266	JUN,NFKB1
hsa05132	Salmonella infection	2	84	0.0081	ENSP00000226574,ENSP00000360266	JUN,NFKB1
hsa04658	Th1 and Th2 cell differentiation	2	88	0.0088	ENSP00000226574,ENSP00000360266	JUN,NFKB1
hsa04666	Fc gamma R-mediated phagocytosis	2	89	0.0089	ENSP00000302486,ENSP00000451828	AKT1,MAP2K1
hsa04657	IL-17 signaling pathway	2	92	0.0093	ENSP00000226574,ENSP00000360266	JUN,NFKB1
hsa04916	Melanogenesis	2	98	0.0104	ENSP00000295600,ENSP00000302486	MAP2K1,MITF
hsa05145	Toxoplasmosis	2	109	0.0126	ENSP00000226574,ENSP00000451828	AKT1,NFKB1
hsa04726	Serotonergic synapse	2	112	0.0132	ENSP00000288602,ENSP00000302486	BRAF,MAP2K1
hsa04270	Vascular smooth muscle contraction	2	119	0.0146	ENSP00000288602,ENSP00000302486	BRAF,MAP2K1
hsa04650	Natural killer cell mediated cytotoxicity	2	124	0.0156	ENSP00000288602,ENSP00000302486	BRAF,MAP2K1
hsa04728	Dopaminergic synapse	2	128	0.0165	ENSP00000336790,ENSP00000451828	AKT1,ATF4
hsa04261	Adrenergic signaling in cardiomyocytes	2	139	0.0188	ENSP00000336790,ENSP00000451828	AKT1,ATF4
hsa04550	Signaling pathways regulating pluripotency of stem cells	2	138	0.0188	ENSP00000302486,ENSP00000451828	AKT1,MAP2K1
hsa04310	Wnt signaling pathway	2	143	0.0197	ENSP00000269305,ENSP00000360266	JUN,TP53
hsa04921	Oxytocin signaling pathway	2	149	0.0211	ENSP00000302486,ENSP00000360266	JUN,MAP2K1
hsa04390	Hippo signaling pathway	2	152	0.0217	ENSP00000435233,ENSP00000478927	TEAD1,YAP1
hsa04630	Jak-STAT signaling pathway	2	160	0.0236	ENSP00000354558,ENSP00000451828	AKT1,MTOR
hsa04621	NOD-like receptor signaling pathway	2	166	0.0251	ENSP00000226574,ENSP00000360266	JUN,NFKB1
hsa05152	Tuberculosis	2	172	0.0265	ENSP00000226574,ENSP00000451828	AKT1,NFKB1
hsa04810	Regulation of actin cytoskeleton	2	205	0.0363	ENSP00000288602,ENSP00000302486	BRAF,MAP2K1

## Sheet: enrichment.RCTM.tsv
#term ID	term description	observed gene count	background gene count	false discovery rate	matching proteins in your network (IDs)	matching proteins in your network (labels)
HSA-212436	Generic Transcription Pathway	10	1112	0.00012	ENSP00000264867,ENSP00000269305,ENSP00000352900,ENSP00000354558,ENSP00000356234,ENSP00000360266,ENSP00000385523,ENSP00000435233,ENSP00000451828,ENSP00000478927	AKT1,JUN,KDM5B,MTOR,PPARA,PPARGC1A,RXRG,TEAD1,TP53,YAP1
HSA-74160	Gene expression (Transcription)	11	1366	0.00012	ENSP00000264867,ENSP00000269305,ENSP00000352900,ENSP00000354558,ENSP00000356234,ENSP00000360266,ENSP00000385523,ENSP00000420588,ENSP00000435233,ENSP00000451828,ENSP00000478927	AKT1,JUN,KDM5B,MTOR,PPARA,PPARGC1A,RXRG,TEAD1,TFAM,TP53,YAP1
HSA-400253	Circadian Clock	4	67	0.00016	ENSP00000264867,ENSP00000265641,ENSP00000385523,ENSP00000437955	CPT1A,HIF1A,PPARA,PPARGC1A
HSA-73857	RNA Polymerase II Transcription	10	1233	0.00016	ENSP00000264867,ENSP00000269305,ENSP00000352900,ENSP00000354558,ENSP00000356234,ENSP00000360266,ENSP00000385523,ENSP00000435233,ENSP00000451828,ENSP00000478927	AKT1,JUN,KDM5B,MTOR,PPARA,PPARGC1A,RXRG,TEAD1,TP53,YAP1
HSA-162582	Signal Transduction	13	2605	0.00031	ENSP00000172229,ENSP00000226574,ENSP00000265641,ENSP00000269305,ENSP00000288602,ENSP00000301178,ENSP00000302486,ENSP00000352900,ENSP00000354558,ENSP00000360266,ENSP00000437955,ENSP00000451828,ENSP00000478927	AKT1,AXL,BRAF,CPT1A,HIF1A,JUN,MAP2K1,MTOR,NFKB1,NGFR,RXRG,TP53,YAP1
HSA-449147	Signaling by Interleukins	6	439	0.00084	ENSP00000226574,ENSP00000269305,ENSP00000302486,ENSP00000360266,ENSP00000437955,ENSP00000451828	AKT1,HIF1A,JUN,MAP2K1,NFKB1,TP53
HSA-6804757	Regulation of TP53 Degradation	3	35	0.00084	ENSP00000269305,ENSP00000354558,ENSP00000451828	AKT1,MTOR,TP53
HSA-6806003	Regulation of TP53 Expression and Degradation	3	36	0.00084	ENSP00000269305,ENSP00000354558,ENSP00000451828	AKT1,MTOR,TP53
HSA-6807070	PTEN Regulation	4	135	0.0010	ENSP00000269305,ENSP00000354558,ENSP00000360266,ENSP00000451828	AKT1,JUN,MTOR,TP53
HSA-2151201	Transcriptional activation of mitochondrial biogenesis	3	53	0.0015	ENSP00000264867,ENSP00000385523,ENSP00000420588	PPARA,PPARGC1A,TFAM
HSA-2990846	SUMOylation	4	160	0.0015	ENSP00000264867,ENSP00000269305,ENSP00000295600,ENSP00000385523	MITF,PPARA,PPARGC1A,TP53
HSA-3108232	SUMO E3 ligases SUMOylate target proteins	4	154	0.0015	ENSP00000264867,ENSP00000269305,ENSP00000295600,ENSP00000385523	MITF,PPARA,PPARGC1A,TP53
HSA-5674499	Negative feedback regulation of MAPK pathway	2	6	0.0015	ENSP00000288602,ENSP00000302486	BRAF,MAP2K1
HSA-8943724	Regulation of PTEN gene transcription	3	59	0.0016	ENSP00000269305,ENSP00000354558,ENSP00000360266	JUN,MTOR,TP53
HSA-8951671	RUNX3 regulates YAP1-mediated transcription	2	8	0.0016	ENSP00000435233,ENSP00000478927	TEAD1,YAP1
HSA-450294	MAP kinase activation	3	63	0.0017	ENSP00000226574,ENSP00000302486,ENSP00000360266	JUN,MAP2K1,NFKB1
HSA-157118	Signaling by NOTCH	4	197	0.0022	ENSP00000269305,ENSP00000360266,ENSP00000437955,ENSP00000451828	AKT1,HIF1A,JUN,TP53
HSA-193692	Regulated proteolysis of p75NTR	2	11	0.0022	ENSP00000172229,ENSP00000226574	NFKB1,NGFR
HSA-2262752	Cellular responses to stress	5	384	0.0022	ENSP00000226574,ENSP00000269305,ENSP00000354558,ENSP00000360266,ENSP00000437955	HIF1A,JUN,MTOR,NFKB1,TP53
HSA-448424	Interleukin-17 signaling	3	71	0.0022	ENSP00000226574,ENSP00000302486,ENSP00000360266	JUN,MAP2K1,NFKB1
HSA-1280215	Cytokine Signaling in Immune system	6	654	0.0023	ENSP00000226574,ENSP00000269305,ENSP00000302486,ENSP00000360266,ENSP00000437955,ENSP00000451828	AKT1,HIF1A,JUN,MAP2K1,NFKB1,TP53
HSA-209560	NF-kB is activated and signals survival	2	13	0.0025	ENSP00000172229,ENSP00000226574	NFKB1,NGFR
HSA-1257604	PIP3 activates AKT signaling	4	242	0.0026	ENSP00000269305,ENSP00000354558,ENSP00000360266,ENSP00000451828	AKT1,JUN,MTOR,TP53
HSA-1368082	RORA activates gene expression	2	18	0.0026	ENSP00000265641,ENSP00000385523	CPT1A,PPARA
HSA-1592230	Mitochondrial biogenesis	3	92	0.0026	ENSP00000264867,ENSP00000385523,ENSP00000420588	PPARA,PPARGC1A,TFAM
HSA-166058	MyD88:MAL(TIRAP) cascade initiated on plasma membrane	3	94	0.0026	ENSP00000226574,ENSP00000302486,ENSP00000360266	JUN,MAP2K1,NFKB1
HSA-166166	MyD88-independent TLR4 cascade	3	96	0.0026	ENSP00000226574,ENSP00000302486,ENSP00000360266	JUN,MAP2K1,NFKB1
HSA-168138	Toll Like Receptor 9 (TLR9) Cascade	3	96	0.0026	ENSP00000226574,ENSP00000302486,ENSP00000360266	JUN,MAP2K1,NFKB1
HSA-168142	Toll Like Receptor 10 (TLR10) Cascade	3	84	0.0026	ENSP00000226574,ENSP00000302486,ENSP00000360266	JUN,MAP2K1,NFKB1
HSA-168164	Toll Like Receptor 3 (TLR3) Cascade	3	95	0.0026	ENSP00000226574,ENSP00000302486,ENSP00000360266	JUN,MAP2K1,NFKB1
HSA-168176	Toll Like Receptor 5 (TLR5) Cascade	3	84	0.0026	ENSP00000226574,ENSP00000302486,ENSP00000360266	JUN,MAP2K1,NFKB1
HSA-168179	Toll Like Receptor TLR1:TLR2 Cascade	3	97	0.0026	ENSP00000226574,ENSP00000302486,ENSP00000360266	JUN,MAP2K1,NFKB1
HSA-168181	Toll Like Receptor 7/8 (TLR7/8) Cascade	3	92	0.0026	ENSP00000226574,ENSP00000302486,ENSP00000360266	JUN,MAP2K1,NFKB1
HSA-168188	Toll Like Receptor TLR6:TLR2 Cascade	3	94	0.0026	ENSP00000226574,ENSP00000302486,ENSP00000360266	JUN,MAP2K1,NFKB1
HSA-181438	Toll Like Receptor 2 (TLR2) Cascade	3	97	0.0026	ENSP00000226574,ENSP00000302486,ENSP00000360266	JUN,MAP2K1,NFKB1
HSA-193639	p75NTR signals via NF-kB	2	16	0.0026	ENSP00000172229,ENSP00000226574	NFKB1,NGFR
HSA-194138	Signaling by VEGF	3	104	0.0026	ENSP00000301178,ENSP00000354558,ENSP00000451828	AKT1,AXL,MTOR
HSA-2032785	YAP1- and WWTR1 (TAZ)-stimulated gene expression	2	14	0.0026	ENSP00000435233,ENSP00000478927	TEAD1,YAP1
HSA-3232118	SUMOylation of transcription factors	2	16	0.0026	ENSP00000269305,ENSP00000295600	MITF,TP53
HSA-381340	Transcriptional regulation of white adipocyte differentiation	3	83	0.0026	ENSP00000226574,ENSP00000264867,ENSP00000385523	NFKB1,PPARA,PPARGC1A
HSA-389357	CD28 dependent PI3K/Akt signaling	2	22	0.0026	ENSP00000354558,ENSP00000451828	AKT1,MTOR
HSA-4420097	VEGFA-VEGFR2 Pathway	3	95	0.0026	ENSP00000301178,ENSP00000354558,ENSP00000451828	AKT1,AXL,MTOR
HSA-5628897	TP53 Regulates Metabolic Genes	3	83	0.0026	ENSP00000269305,ENSP00000354558,ENSP00000451828	AKT1,MTOR,TP53
HSA-5684264	MAP3K8 (TPL2)-dependent MAPK1/3 activation	2	16	0.0026	ENSP00000226574,ENSP00000302486	MAP2K1,NFKB1
HSA-6785807	Interleukin-4 and Interleukin-13 signaling	3	106	0.0026	ENSP00000269305,ENSP00000437955,ENSP00000451828	AKT1,HIF1A,TP53
HSA-6804759	Regulation of TP53 Activity through Association with Co-factors	2	14	0.0026	ENSP00000269305,ENSP00000451828	AKT1,TP53
HSA-8878159	Transcriptional regulation by RUNX3	3	91	0.0026	ENSP00000269305,ENSP00000435233,ENSP00000478927	TEAD1,TP53,YAP1
HSA-8953897	Cellular responses to external stimuli	5	459	0.0026	ENSP00000226574,ENSP00000269305,ENSP00000354558,ENSP00000360266,ENSP00000437955	HIF1A,JUN,MTOR,NFKB1,TP53
HSA-9006925	Intracellular signaling by second messengers	4	274	0.0026	ENSP00000269305,ENSP00000354558,ENSP00000360266,ENSP00000451828	AKT1,JUN,MTOR,TP53
HSA-9006934	Signaling by Receptor Tyrosine Kinases	5	437	0.0026	ENSP00000288602,ENSP00000301178,ENSP00000354558,ENSP00000451828,ENSP00000478927	AKT1,AXL,BRAF,MTOR,YAP1
HSA-937061	TRIF(TICAM1)-mediated TLR4 signaling	3	96	0.0026	ENSP00000226574,ENSP00000302486,ENSP00000360266	JUN,MAP2K1,NFKB1
HSA-975138	TRAF6 mediated induction of NFkB and MAP kinases upon TLR7/8 or 9 activation	3	91	0.0026	ENSP00000226574,ENSP00000302486,ENSP00000360266	JUN,MAP2K1,NFKB1
HSA-975155	MyD88 dependent cascade initiated on endosome	3	92	0.0026	ENSP00000226574,ENSP00000302486,ENSP00000360266	JUN,MAP2K1,NFKB1
HSA-975871	MyD88 cascade initiated on plasma membrane	3	84	0.0026	ENSP00000226574,ENSP00000302486,ENSP00000360266	JUN,MAP2K1,NFKB1
HSA-1989781	PPARA activates gene expression	3	114	0.0027	ENSP00000264867,ENSP00000265641,ENSP00000385523	CPT1A,PPARA,PPARGC1A
HSA-400206	Regulation of lipid metabolism by Peroxisome proliferator-activated receptor alpha (PPARalpha)	3	115	0.0027	ENSP00000264867,ENSP00000265641,ENSP00000385523	CPT1A,PPARA,PPARGC1A
HSA-8878166	Transcriptional regulation by RUNX2	3	115	0.0027	ENSP00000264867,ENSP00000451828,ENSP00000478927	AKT1,PPARGC1A,YAP1
HSA-5673000	RAF activation	2	24	0.0029	ENSP00000288602,ENSP00000302486	BRAF,MAP2K1
HSA-166016	Toll Like Receptor 4 (TLR4) Cascade	3	126	0.0033	ENSP00000226574,ENSP00000302486,ENSP00000360266	JUN,MAP2K1,NFKB1
HSA-5674400	Constitutive Signaling by AKT1 E17K in Cancer	2	26	0.0033	ENSP00000354558,ENSP00000451828	AKT1,MTOR
HSA-5218920	VEGFR2 mediated vascular permeability	2	27	0.0034	ENSP00000354558,ENSP00000451828	AKT1,MTOR
HSA-114452	Activation of BH3-only proteins	2	29	0.0039	ENSP00000269305,ENSP00000451828	AKT1,TP53
HSA-6804758	Regulation of TP53 Activity through Acetylation	2	30	0.0041	ENSP00000269305,ENSP00000451828	AKT1,TP53
HSA-389356	CD28 co-stimulation	2	31	0.0042	ENSP00000354558,ENSP00000451828	AKT1,MTOR
HSA-168898	Toll-like Receptor Cascades	3	151	0.0050	ENSP00000226574,ENSP00000302486,ENSP00000360266	JUN,MAP2K1,NFKB1
HSA-6802948	Signaling by high-kinase activity BRAF mutants	2	35	0.0052	ENSP00000288602,ENSP00000302486	BRAF,MAP2K1
HSA-3700989	Transcriptional Regulation by TP53	4	359	0.0054	ENSP00000269305,ENSP00000354558,ENSP00000360266,ENSP00000451828	AKT1,JUN,MTOR,TP53
HSA-5663202	Diseases of signal transduction	4	360	0.0054	ENSP00000288602,ENSP00000302486,ENSP00000354558,ENSP00000451828	AKT1,BRAF,MAP2K1,MTOR
HSA-5633007	Regulation of TP53 Activity	3	159	0.0055	ENSP00000269305,ENSP00000354558,ENSP00000451828	AKT1,MTOR,TP53
HSA-2559583	Cellular Senescence	3	161	0.0056	ENSP00000226574,ENSP00000269305,ENSP00000360266	JUN,NFKB1,TP53
HSA-165159	mTOR signalling	2	39	0.0059	ENSP00000354558,ENSP00000451828	AKT1,MTOR
HSA-2426168	Activation of gene expression by SREBF (SREBP)	2	40	0.0059	ENSP00000359380,ENSP00000385523	PPARA,SCD
HSA-383280	Nuclear Receptor transcription pathway	2	39	0.0059	ENSP00000352900,ENSP00000385523	PPARA,RXRG
HSA-5674135	MAP2K and MAPK activation	2	39	0.0059	ENSP00000288602,ENSP00000302486	BRAF,MAP2K1
HSA-5675221	Negative regulation of MAPK pathway	2	40	0.0059	ENSP00000288602,ENSP00000302486	BRAF,MAP2K1
HSA-6802946	Signaling by moderate kinase activity BRAF mutants	2	39	0.0059	ENSP00000288602,ENSP00000302486	BRAF,MAP2K1
HSA-6802955	Paradoxical activation of RAF signaling by kinase inactive BRAF	2	39	0.0059	ENSP00000288602,ENSP00000302486	BRAF,MAP2K1
HSA-9006931	Signaling by Nuclear Receptors	3	167	0.0059	ENSP00000265641,ENSP00000352900,ENSP00000360266	CPT1A,JUN,RXRG
HSA-109606	Intrinsic Pathway for Apoptosis	2	43	0.0064	ENSP00000269305,ENSP00000451828	AKT1,TP53
HSA-1266738	Developmental Biology	6	1023	0.0064	ENSP00000226574,ENSP00000264867,ENSP00000302486,ENSP00000360266,ENSP00000385523,ENSP00000451828	AKT1,JUN,MAP2K1,NFKB1,PPARA,PPARGC1A
HSA-1643685	Disease	6	1018	0.0064	ENSP00000226574,ENSP00000288602,ENSP00000302486,ENSP00000354558,ENSP00000360266,ENSP00000451828	AKT1,BRAF,JUN,MAP2K1,MTOR,NFKB1
HSA-5362517	Signaling by Retinoic Acid	2	43	0.0064	ENSP00000265641,ENSP00000352900	CPT1A,RXRG
HSA-556833	Metabolism of lipids	5	721	0.0080	ENSP00000264867,ENSP00000265641,ENSP00000359380,ENSP00000385523,ENSP00000469981	CPT1A,PPARA,PPARGC1A,SCD,TAZ
HSA-8848021	Signaling by PTK6	2	51	0.0083	ENSP00000437955,ENSP00000451828	AKT1,HIF1A
HSA-9006927	Signaling by Non-Receptor Tyrosine Kinases	2	51	0.0083	ENSP00000437955,ENSP00000451828	AKT1,HIF1A
HSA-6802949	Signaling by RAS mutants	2	52	0.0084	ENSP00000288602,ENSP00000302486	BRAF,MAP2K1
HSA-1655829	Regulation of cholesterol biosynthesis by SREBP (SREBF)	2	53	0.0086	ENSP00000359380,ENSP00000385523	PPARA,SCD
HSA-6802952	Signaling by BRAF and RAF fusions	2	59	0.0105	ENSP00000288602,ENSP00000302486	BRAF,MAP2K1
HSA-388841	Costimulation by the CD28 family	2	61	0.0110	ENSP00000354558,ENSP00000451828	AKT1,MTOR
HSA-1912408	Pre-NOTCH Transcription and Translation	2	62	0.0112	ENSP00000269305,ENSP00000360266	JUN,TP53
HSA-6796648	TP53 Regulates Transcription of DNA Repair Genes	2	65	0.0122	ENSP00000269305,ENSP00000360266	JUN,TP53
HSA-6802957	Oncogenic MAPK signaling	2	75	0.0158	ENSP00000288602,ENSP00000302486	BRAF,MAP2K1
HSA-1912422	Pre-NOTCH Expression and Processing	2	77	0.0164	ENSP00000269305,ENSP00000360266	JUN,TP53
HSA-2559582	Senescence-Associated Secretory Phenotype (SASP)	2	78	0.0167	ENSP00000226574,ENSP00000360266	JUN,NFKB1
HSA-5683057	MAPK family signaling cascades	3	273	0.0179	ENSP00000288602,ENSP00000302486,ENSP00000360266	BRAF,JUN,MAP2K1
HSA-2219528	PI3K/AKT Signaling in Cancer	2	85	0.0192	ENSP00000354558,ENSP00000451828	AKT1,MTOR
HSA-1852241	Organelle biogenesis and maintenance	3	287	0.0202	ENSP00000264867,ENSP00000385523,ENSP00000420588	PPARA,PPARGC1A,TFAM
HSA-2559580	Oxidative Stress Induced Senescence	2	92	0.0219	ENSP00000269305,ENSP00000360266	JUN,TP53
HSA-193704	p75 NTR receptor-mediated signalling	2	96	0.0235	ENSP00000172229,ENSP00000226574	NFKB1,NGFR
HSA-9020702	Interleukin-1 signaling	2	98	0.0242	ENSP00000226574,ENSP00000302486	MAP2K1,NFKB1
HSA-168256	Immune System	7	1925	0.0292	ENSP00000226574,ENSP00000269305,ENSP00000302486,ENSP00000354558,ENSP00000360266,ENSP00000437955,ENSP00000451828	AKT1,HIF1A,JUN,MAP2K1,MTOR,NFKB1,TP53
HSA-2454202	Fc epsilon receptor (FCERI) signaling	2	126	0.0381	ENSP00000226574,ENSP00000360266	JUN,NFKB1
HSA-446652	Interleukin-1 family signaling	2	134	0.0423	ENSP00000226574,ENSP00000302486	MAP2K1,NFKB1
HSA-73887	Death Receptor Signalling	2	139	0.0449	ENSP00000172229,ENSP00000226574	NFKB1,NGFR
HSA-8957322	Metabolism of steroids	2	146	0.0487	ENSP00000359380,ENSP00000385523	PPARA,SCD
