# Supplementary material for: Cancer Stem Cells and the Slow Cycling Phenotype: How to Cut the Gordian Knot Driving Resistance to Therapy in Melanoma
Source: Cancers (Basel). 2020 Nov 13;12(11):3368. doi: 10.3390/cancers12113368 (PMC7696527; doi:10.3390/cancers12113368)
Supplement: Supplementary file 1 [file cancers-12-03368-s001.zip › Table S2.xlsx]

## Sheet: Foglio1
MAP2K1	32.1
JUN	23.8
RXRG	22.4
CPT1A	11
AKT1	111.8
BRAF	8.7
PPARA	4.5
ATF4	274.4
PPARGC1A	1.8
SCD	124.1
TFAM	13.3
HIF1A	38.7
MITF	71.2
MTOR	20.3
SERPINE2	886.3
AXL	6.3
MLANA	736.5
NFKB1	19.6
SOX10	297.2
TP53	37.5
YAP1	26.7
TEAD1	17.7
TAZ	20.8
NGFR	6.9
KDM5B	17.3
