# Supplementary material for: Cancer Stem Cells and the Slow Cycling Phenotype: How to Cut the Gordian Knot Driving Resistance to Therapy in Melanoma
Source: Cancers (Basel). 2020 Nov 13;12(11):3368. doi: 10.3390/cancers12113368 (PMC7696527; doi:10.3390/cancers12113368)
Supplement: Supplementary file 1 [file cancers-12-03368-s001.zip › Table S3.xlsx]

## Sheet: mRNA Expression, RSEM BRAF
STUDY_ID	SAMPLE_ID	MAP2K1	JUN	RXRG	CPT1A	AKT1	BRAF	PPARA	ATF4	PPARGC1A	SCD	TFAM	HIF1A	MITF	MTOR	SERPINE2	AXL	MLANA	NFKB1	SOX10	TP53	YAP1	TEAD1	TAZ	NGFR	KDM5B
skcm_tcga_pan_can_atlas_2018	TCGA-3N-A9WB-06	961317	518174	232633	1227.79	6380.86	472536	244346	857350999999999	253231	14904.7	367124	1422.46	3734.65	1502.83	17188.2	1643.38	38616.7	626817	12152.3	487.48	1926.09	3644.59	708804	444265	1481.83
skcm_tcga_pan_can_atlas_2018	TCGA-3N-A9WC-06	1132.93	2924.02	188698	547626	2640.97	103182	779685	5273.91	242497	22035.5	527.15	1420.46	2936.06	3874.74	47630.2	638362	16083.5	911774	9985.75	343.27	2976.21	1252.23	381411	237679	1179.97
skcm_tcga_pan_can_atlas_2018	TCGA-BF-A1PU-01	1172.73	1698.38	2295.13	487338	7891.23	600649	970779	12451.3	42208	25186.4	125325	1412.01	8513.96	1715.26	50255.2	309091	19124.4	1101.62	26847.1	5618.83	973052	2487.01	391558	537013	1238.31
skcm_tcga_pan_can_atlas_2018	TCGA-BF-A1PX-01	1735.12	1477.58	1072.3	1366.7	5558.92	935002	357317	6224.89	169274	13284.3	179701	2465.07	2111.92	1864.79	38224.2	749044	19562	1464.03	10208.6	2622.52	1855.06	699.34	352798	273201	1885.99
skcm_tcga_pan_can_atlas_2018	TCGA-BF-A3DJ-01	1598.33	1111.49	731001	1377.22	2341.55	112011	367051	3555.06	214716	18106.2	310874	1186.28	1882.82	1811.82	344580	437.36	9567.12	1372.74	7302.43	1661.21	3754.26	1536.79	259866	290539	1366.53
skcm_tcga_pan_can_atlas_2018	TCGA-BF-A3DL-01	1602.06	654251	1243.81	347954	15285.5	103896	410194	7778.98	281794	18412.2	686106	2518.5	4252.88	2377.36	26010.3	325.41	22068.1	1384.46	31317.8	236217	705709	1309.48	567998	268072	1387.4
skcm_tcga_pan_can_atlas_2018	TCGA-BF-A3DM-01	1930.86	3040.68	1563.1	1645.1	7338.24	255926	1193.15	3072.39	1155.35	15111.5	445548	2450.99	4191.86	2684.18	20880.5	813581	10743.4	1475.02	14022.7	2832.48	2375.4	2819.35	311339	1508.65	4000.96
skcm_tcga_pan_can_atlas_2018	TCGA-BF-A3DN-01	1000.47	2367.52	2029.14	1160.71	5838.06	283871	791011	5037.19	330555	7064.01	376368	2913.81	8093.95	2689.38	981880000000001	362.45	17097.5	1134.03	13133.7	1602.61	3349.04	6346.65	235738	581.08	1995.51
skcm_tcga_pan_can_atlas_2018	TCGA-BF-A5EP-01	934.01	1236.54	1671.24	992214	8082.9	483386	929049	7418.8	842198	10807.8	365.83	2654.24	3806.12	3095.95	97171.2	1155.39	20568.9	816756	18824	1028.18	1467.27	5247.07	283364	11016.6	1540.08
skcm_tcga_pan_can_atlas_2018	TCGA-BF-A5EQ-01	1411.23	1980.1	332349	1265.99	4388.76	130316	442987	6971.9	249262	4600.85	261507	1890.46	4897.34	2195.69	19413.6	394884	17014.5	1122.55	15488.8	1783.75	2002.41	2834.59	570679	914836	1000.55
skcm_tcga_pan_can_atlas_2018	TCGA-BF-A5ER-01	695169	929241	10274	438.68	10076.3	175164	201875	5190.7	110954	12721.2	116605	1083.86	3515.6	3208.94	7824.32	160267	18709.1	898.42	21010.4	3983.56	1113.14	1995.12	604084	770515	1901.63
skcm_tcga_pan_can_atlas_2018	TCGA-BF-AAP0-06	1305.94	877313	555511	664924	6437.25	237329	660901	4590.91	179405	11154.1	309735	1956.56	4656.48	2689.86	44013.7	660901	7792.04	1349.16	7688.25	1572.81	921561	1691.07	514481	393403	1052.7
skcm_tcga_pan_can_atlas_2018	TCGA-D3-A1Q4-06	1153.58	1129.71	2553.34	1578.45	2934.4	182862	660025	7728.08	934879	5249.91	370212	3538.33	2690.96	1333.14	121298	5005.72	182114	968909	8058.66	2164.43	3541.7	4287.73	238955	2261.66	1773.65
skcm_tcga_pan_can_atlas_2018	TCGA-D3-A1Q5-06	1297.29	1143.35	215305	1022.84	3400.34	250714	896.63	3770.99	203883	3500.29	170189	4992	840091	1683.04	42226.7	974.3	28555	1852.08	20607.7	1678.47	2645.92	2217.59	303826	6358.08	3135.92
skcm_tcga_pan_can_atlas_2018	TCGA-D3-A1Q6-06	2589.25	1532.69	378453	417127	2605.89	207182	668969	4631.68	133517	3154.7	452118	3131.22	158.84	1168.97	337392	9129.37	18416	5270.26	6228.36	1338.4	4661.14	3334.71	264733	619705	2988.95
skcm_tcga_pan_can_atlas_2018	TCGA-D3-A1Q7-06	1225.54	5273.35	784087	1284.63	6642.46	147559	472188	3671.03	692369	15129.7	409403	5562.97	8041.95	2541.48	3487.59	1420.61	21071.4	1509.73	8197.9	1634.43	1375.19	2284.85	252297	233201	1526.8
skcm_tcga_pan_can_atlas_2018	TCGA-D3-A1Q9-06	1149.05	1468.2	275453	3746.29	3934.1	239539	1143.33	3191.76	1337.73	27925.2	481713	1755.19	15041.8	2990.77	13520.9	377265	41323.9	1106.42	13121.3	554.53	1789.13	2782.54	343328	265568	1721.58
skcm_tcga_pan_can_atlas_2018	TCGA-D3-A1QA-06	1016.03	408209	14925	107711	3624.63	448.01	749503	11842.8	94527	16864.4	543284	5797.76	6342.04	2729.35	33389.3	848508	32763.9	972886	12199.5	111692	3129.35	5342.79	299254	498259	2291.54
skcm_tcga_pan_can_atlas_2018	TCGA-D3-A2J7-06	1260.11	1419.95	534454	2002.8	2380.33	275634	605273	6258.57	127372	22583.6	418.8	3740.67	3447.71	2465.42	45499.9	448351	12191.6	2386.96	11739.7	1095.91	1810.22	2116.93	253726	17431.2	1500.96
skcm_tcga_pan_can_atlas_2018	TCGA-D3-A2JA-06	1150.34	2886.04	530.18	906306	2758.56	161712	562162	7910.36	40991	1922.07	331982	3893.24	453604	1804.95	218470	4191.89	27027	1301.8	10290.1	2068.47	2580.63	3058.56	275225	25815.3	2451.35
skcm_tcga_pan_can_atlas_2018	TCGA-D3-A2JB-06	1101.91	1199.73	2299.18	1263.58	4736.42	106301	350.66	7299.01	123684	6878.49	538192	2279.79	5362.86	1599.2	26949	898212	6088.58	1919.1	11248.9	1330.44	866455	3319.41	565602	1749.62	1698.14
skcm_tcga_pan_can_atlas_2018	TCGA-D3-A2JC-06	1465.37	2932.58	2895.03	881308	4534.52	298345	243.44	12312.5	582559	11188.9	285426	4302.79	12716.6	1877.67	109802	396851	17914.4	1386.35	19153.8	1658.86	1285.43	2417.04	409.77	181268	1895.84
skcm_tcga_pan_can_atlas_2018	TCGA-D3-A2JD-06	1121.27	1222.84	2085.74	924612	10049.5	144124	539542	3260.9	934959	13943.1	75388	1553.95	4818.18	4127.86	17041.8	494457	31200.7	1321.88	24741.3	1810.42	819.29	848485	511826	1821.51	2947.89
skcm_tcga_pan_can_atlas_2018	TCGA-D3-A2JE-06	844149	3303.65	4876.83	1757.76	4556.81	109178	359263	5542.82	209485	6640.74	1048.79	1667.01	4023.2	1894.23	12640.7	532242	9163.08	1082.22	10189.4	2796.66	3104.06	1826	435005	273286	2609.01
skcm_tcga_pan_can_atlas_2018	TCGA-D3-A2JG-06	1456.64	8591.59	777402	439.94	12018.4	291667	589339	12230.1	3692.19	19639.3	238363	4792.42	8194.07	2507.51	38102.9	382132	29379.9	817568	10982.7	129505	1743.62	3220.72	552553	168168	1791.67
skcm_tcga_pan_can_atlas_2018	TCGA-D3-A2JH-06	1060.9	1357.07	1518.17	2531.08	5688.77	348.91	615042	5052.96	468773	11132.5	722148	2729.86	9077.88	2592.79	15281.7	941107	15094.2	1433.32	8606.73	1711.02	2979.68	3231.57	474114	1047.92	1765.32
skcm_tcga_pan_can_atlas_2018	TCGA-D3-A2JK-06	718139	3519.38	1143.41	290698	16957.4	3876	259.69	5515.5	736434	34891.5	387597	914729	1573.64	674419	17387.6	155039	20453.5	697674	37395.3	3062.02	689923	635659	786822	775194	484496
skcm_tcga_pan_can_atlas_2018	TCGA-D3-A2JN-06	1457.92	2627.59	586.15	1170.67	3232.82	117.23	393675	14851.7	173392	18975.5	252999	1671.76	178299	1247.55	65800.4	627.59	43621	542.53	979934999999999	1026.72	928025999999999	1257.91	713195	5636.31	924209
skcm_tcga_pan_can_atlas_2018	TCGA-D3-A2JP-06	1123.45	3181.25	1347.79	3701.84	2563.6	959559	518.75	8835.29	459559	23277.9	166177	1016.54	4680.88	1109.93	97963.2	456985	15988.6	890073	11879.8	1094.85	2075	1486.76	338603	607721	701838
skcm_tcga_pan_can_atlas_2018	TCGA-D3-A3C1-06	1331.19	5215.73	984274	1804.84	5628.63	247177	344758	4848.39	165323	11836.7	116936	2137.9	697581	1335.48	245533	126.21	13163.7	939516	19121.8	1638.71	4788.31	1556.45	303629	727419	1440.73
skcm_tcga_pan_can_atlas_2018	TCGA-D3-A3C3-06	2311.73	1912.29	7653.75	938923	1719.66	634502	221461	5341.07	323403	13244	706565	1447.93	5778.72	969505	124780	364531	7631.25	973723	11665	3099.39	3573.6	1291.5	524123	1068.28	1686.26
skcm_tcga_pan_can_atlas_2018	TCGA-D3-A3C6-06	827703	1095.82	2355.81	1039.33	6198.81	122659	425094	3401.37	1303.06	7094.57	733146	2467.54	5490.64	1405.74	38154.2	280587	12081.8	1675.09	10503.7	6014.04	1941.01	2305.24	491573	200999	2397
skcm_tcga_pan_can_atlas_2018	TCGA-D3-A3C7-06	1892.88	5692.99	2707.77	388936	4244.93	182855	437.5	6184.54	29561	2265.2	192145	3486.49	294341	1284.63	250421	11637.2	29561	884713	11383	1091.22	1555.32	802787	427365	18252.1	1215.37
skcm_tcga_pan_can_atlas_2018	TCGA-D3-A3CB-06	1876.63	2169.67	564802	2191.14	6793.83	216359	756851	4176.45	320081	18206.1	429071	2710.97	4357.56	1852.83	44938.6	1049.79	2903.02	1563.13	10645.7	1672.93	3014.44	1335.83	440416	383287	1098.81
skcm_tcga_pan_can_atlas_2018	TCGA-D3-A3CE-06	1796.39	1459.78	553311	1171.72	3504.3	382342	861579	4234.94	144407	5537.97	738.87	2358.02	7588.1	2239.06	76106.6	556678	9712.31	1568.28	15292.9	1689.11	4883.65	1711.93	429106	227834	2257.76
skcm_tcga_pan_can_atlas_2018	TCGA-D3-A3MO-06	1491.32	2057.57	758053	1067.85	5574.71	231323	708705	6816.66	151474	2238.86	364291	2772.79	3797.12	3095.27	62552.4	328.65	4602.81	921864	13834.8	1234.41	2169.29	2469.16	352639	2538.04	4512.34
skcm_tcga_pan_can_atlas_2018	TCGA-D3-A3MR-06	1342.91	3099.49	305877	1651.09	3832.95	139287	309579	7074.04	101805	15391	202221	2426.19	3852.38	1133.27	34979.2	560851	10384.5	784822	9310.97	1714.95	1142.53	2261.45	896807	341509	1117.08
skcm_tcga_pan_can_atlas_2018	TCGA-D3-A3MU-06	946529	2521.17	2118.72	459834	6129.8	214088	531856	12642.3	192719	19834.6	163831	1667.59	5982.98	3229.92	775687000000001	514444	17543.7	1938.66	23391.8	2112.39	1945.79	3974.28	409577	339137	1936.68
skcm_tcga_pan_can_atlas_2018	TCGA-D3-A51J-06	1287.41	1018.74	1503.84	1828.38	3797.43	113533	573017	4903.33	238534	26963.9	317281	1277.92	4189.64	1719.82	34042.3	571488	11456.5	1312.32	8650.69	1131.13	1818.82	1222.49	456044	416.67	717896
skcm_tcga_pan_can_atlas_2018	TCGA-D3-A51N-06	1353.39	7183.3	1116.13	551789	3092.28	141871	251099	11402.4	118644	4957.31	213434	1160.7	1565.6	1121.16	196621	198996	7528.56	644696	12073.4	966729	1962.96	1165.72	782172	440678	495292
skcm_tcga_pan_can_atlas_2018	TCGA-D3-A51T-06	1213.63	6568.92	347368	275188	5379.45	123308	683208	12394.5	234587	5395.99	308772	2693.23	9588.47	1775.44	38187.5	408.02	17616	1997.49	18429.6	151378	3338.85	5659.15	510777	369925	1676.19
skcm_tcga_pan_can_atlas_2018	TCGA-D3-A5GN-06	1191.16	1671.18	5079.42	1048.73	3124.9	169297	757275	8823.73	648803	10530.4	476465	3553.72	1624.54	1574.36	827934000000001	2607.38	1856.69	1541.42	13653.3	2005.21	2040.18	2199.85	282331	2371.68	2577.98
skcm_tcga_pan_can_atlas_2018	TCGA-D3-A5GR-06	1340.19	893381	1525.56	1380.1	2549.35	326199	798256	6823.23	119699	13871.6	426476	2903.29	1609.2	1787.16	192386	595719	3235.83	1578.68	7080.86	1785.18	2829.96	1210.86	628.22	1491.08	1320.65
skcm_tcga_pan_can_atlas_2018	TCGA-D3-A5GS-06	1201.48	993018	2864.34	331671	4828.43	103741	968579	9649.38	466334	13383	213466	2712.22	5332.17	1254.86	44619	1125.19	22466.3	1569.08	15758.1	1651.87	1068.83	2537.66	436908	236908	1754.61
skcm_tcga_pan_can_atlas_2018	TCGA-D3-A5GT-01	558.89	4260.61	3723	405063	6483.25	737156	163068	10930.8	287416	13666.4	349963	1029.78	8727.48	1752.79	15171.3	722264	13510.1	347729	13341.8	2483.99	679077	1596.43	851.08	655249	1292.63
skcm_tcga_pan_can_atlas_2018	TCGA-D3-A5GU-06	640393	4179	3048.5	1601.65	4422.25	168785	431439	5566.73	3057.98	6962.14	495071	1773.14	3964.18	2198.26	25455.3	462578	15952.4	1508.68	14031.7	2627.44	1561.03	1692.36	781644	148025	2076.86
skcm_tcga_pan_can_atlas_2018	TCGA-D3-A8GB-06	958136999999999	4498.95	848043	2091.76	7080.12	117.3	590431	9739.3	593798	14242.7	193069	2034.52	2804.55	1387.96	18062	739161	20690.3	1154.48	14480.1	1036.06	3567.28	1785.32	1067.49	1763.43	941771
skcm_tcga_pan_can_atlas_2018	TCGA-D3-A8GD-06	1623.85	1391.52	2299.35	711444	5002.39	135.47	436413	4875.55	37277	5830.66	427776	2007.5	9624.28	1692.92	34228	764632	13872.9	1338.33	991930999999999	1519.26	1252.87	1067.39	833731	924.65	1101.49
skcm_tcga_pan_can_atlas_2018	TCGA-D3-A8GJ-06	1014.75	1650.05	839235	1223.33	5237.08	825026	515183	7787.33	266758	21714.7	416.18	2008.94	4963.91	1521.71	36017.9	529391	39428	1129.83	13838.4	1510.71	672854	1982.81	653604	577518	1849.43
skcm_tcga_pan_can_atlas_2018	TCGA-D3-A8GM-06	1366.49	3109.46	487.26	669432	7718.95	361974	899.01	7281.81	416829	23637	474393	4704.31	992092999999999	1741.81	4553.63	205875	30675.7	1419.79	14113.9	934902	2013.04	3907.22	369085	4033.52	1070.01
skcm_tcga_pan_can_atlas_2018	TCGA-D3-A8GN-06	765578	3661	79365	1081.63	4393.42	120748	460317	5718.25	1014.17	10690.5	250567	3009.07	6674.6	1925.74	49166.1	356576	17182	867914	11448.4	913832	1413.27	1007.94	511338	199547	1574.26
skcm_tcga_pan_can_atlas_2018	TCGA-D3-A8GO-06	1131.64	3708.34	1095.37	902.53	5092.98	129361	220392	9348.11	422219	3593.35	149723	833059	2119.48	1261.27	706308999999999	162.3	7800.57	790538	11275.9	1912.86	1802.67	1145.08	1125.92	1213.95	771972
skcm_tcga_pan_can_atlas_2018	TCGA-D3-A8GS-06	1296.04	1539.39	363507	417571	5520.19	268896	316557	8641.65	594.7	32076.8	416859	1515.21	4150.81	1388.58	99669.9	896319	11715.5	1044.99	18819.1	2186.73	2931.53	1243.46	808.11	307309	1377.2
skcm_tcga_pan_can_atlas_2018	TCGA-D3-A8GV-06	1439.97	1017.69	4223.62	543026	4930.25	345248	282.65	7392.3	561.46	13101.4	258456	1790.76	2599.15	2039.23	107162	518448	6464.09	983899	16671.4	1717.79	1904.82	1396.35	504239	100617	2242
skcm_tcga_pan_can_atlas_2018	TCGA-D9-A148-06	1567.39	595568	1092.54	702975	6236.13	304888	2114.04	5155.53	279883	985699999999999	361717	2048.69	12961.6	3014.5	36521.8	236693	33947.1	716.33	16525.9	827999	2434.56	3025.01	317959	926313	1317.3
skcm_tcga_pan_can_atlas_2018	TCGA-D9-A1JW-06	710092	2116.95	23589	606.24	4722.54	171863	285765	4886.31	579618	26478.1	212976	927726	7009.33	3245.19	11975.8	899419	35188.5	1090.83	12639.7	847.86	2090.67	2351.83	478185	1482.41	2528.75
skcm_tcga_pan_can_atlas_2018	TCGA-D9-A1JX-06	1031.82	589347	3069.42	1067.7	6517.87	217526	779381	3716.15	1124.4	25534.7	462887	2216.84	7629.21	2303.09	27761.5	641581	12957	1820.27	16593.5	1841.92	1640.21	2385.22	421993	1196.56	4751.89
skcm_tcga_pan_can_atlas_2018	TCGA-D9-A3Z3-06	1032.8	1701.22	1346.78	2515.98	7172.62	211436	1185.41	3974.07	507879	28236.3	195588	2020.71	6088.79	3533.18	23546.2	515083	18809.9	1187.57	16586.8	1520.76	1150.47	1474.29	481585	1509.59	2708.33
skcm_tcga_pan_can_atlas_2018	TCGA-D9-A4Z2-01	1173.17	403596	1261.07	220113	4002	150849	767899	5327.34	448218	6576.76	419913	1322.34	5669.33	2012.32	115450	181818	8794.54	2135.53	16588.1	2457.88	2741.26	2500.17	443223	131535	1667.33
skcm_tcga_pan_can_atlas_2018	TCGA-D9-A4Z5-01	1382.02	5368.77	2867.44	3370.55	7557.38	205516	648577	12442.2	115658	7058.72	198843	847865	4936.39	2104.09	21840.7	762456	2833.19	850979	27988.4	1354.09	2830.07	3264.68	193505	1552.94	1781.14
skcm_tcga_pan_can_atlas_2018	TCGA-D9-A4Z6-06	1119.52	9301.2	1049.95	387113	6777.72	789211	814684999999999	3638.36	1161.84	12665.8	326174	1693.81	15107.4	1446.55	8673.33	163337	19040.5	614885	18719.8	1772.23	2128.37	2020.48	398102	181818	2242.26
skcm_tcga_pan_can_atlas_2018	TCGA-D9-A6E9-06	1076.6	2200.27	2828.34	918256000000001	7199.36	105359	506358	5359.22	671208	32929.2	118075	1091.28	7356.95	1969.57	842188999999999	1407.36	17328.8	910.99	19703.5	1775.66	587193	897366	646685	933697	1174.84
skcm_tcga_pan_can_atlas_2018	TCGA-D9-A6EC-06	1033.9	680531	459905	1866.96	6345.4	135399	652229	7915.51	369854	8588.32	164344	2576.11	9440.6	2278.3	65014.8	1345.62	340265	866423	14753.6	166595	1414.45	2228.13	472126	477594	1417.67
skcm_tcga_pan_can_atlas_2018	TCGA-D9-A6EG-06	976926	277225	395193	684214	6010.17	275.16	900391000000001	2949.79	1451.3	26704.4	312.91	4670.94	15161.5	2572.88	15687.4	100568	19309	908354	11576.5	1287.33	1488.76	4523.78	251272	542653	3599.5
skcm_tcga_pan_can_atlas_2018	TCGA-DA-A1HW-06	2148.12	864009	1780.5	927047999999999	7201.6	279541	1437.64	6646.51	581901	14495.6	600157	3452.33	15125.7	2977.39	796594000000001	627.54	18617.4	1343.51	10179.6	1210.01	1812.45	2199.53	240462	286387	2154.75
skcm_tcga_pan_can_atlas_2018	TCGA-DA-A1HY-06	1219.24	3097.59	2877.08	2006.46	2109.76	223243	727589	3676.19	37249	7064.56	530171	2908.37	370499	2238.64	233861	9052.89	24832	2771.79	9493.92	901664	3738.02	4592.75	219022	15148.2	1814.75
skcm_tcga_pan_can_atlas_2018	TCGA-DA-A1I0-06	733762	697258	1615	213252	10137.1	165.27	504189	994212000000001	102818	17117.3	472201	1221.63	2004.19	1233.43	3363.29	382711	18164.5	1222.39	23176.3	2498.86	583778	1034.27	793222	536558	2115
skcm_tcga_pan_can_atlas_2018	TCGA-DA-A1I1-06	965759999999999	3699.47	7712.52	1467.72	2889.59	196.12	1605.29	7891.71	370723	36123.5	318166	1865.96	7138.98	2331.22	72286.1	1075.13	8014.46	1627.51	17104.1	1222.22	1686.07	1463.84	316402	469488	2813.76
skcm_tcga_pan_can_atlas_2018	TCGA-DA-A1I2-06	1132.26	1529.92	1479.66	1206.64	6459.79	345722	702431	5705.7	941328000000001	24014.5	535764	3057.04	2952.78	1901.12	996912000000001	847826	11921	1347.36	10138.6	2369.33	2207.81	2195.89	571529	156849	1606.83
skcm_tcga_pan_can_atlas_2018	TCGA-DA-A1I4-06	1192.7	1094.31	570.91	1685.16	5867.97	171563	450852	3634.39	4159.23	7031.92	392093	3502.72	7768.95	2044.25	73864.7	677548	26704.4	1038.45	8239.03	1223.79	1477.33	1534.64	292709	404425	1307.94
skcm_tcga_pan_can_atlas_2018	TCGA-DA-A1I5-06	1689.24	1375.73	1136.17	913383	4806.09	959813	634413	5306.67	976.98	12134.6	381584	2994.54	5241.12	1294.19	58638.7	686695	20742.9	1616.47	11051.9	927039	1678.11	1362.08	401092	283652	1153.34
skcm_tcga_pan_can_atlas_2018	TCGA-DA-A1I7-06	1423.31	536.41	4112.82	785299	4523.08	499829	477949	5485.81	195214	959213999999999	181197	9266.67	1367.52	1360	110422	10688.5	37607	2366.84	11699.5	2060.51	2903.93	4784.96	292.65	235214	2678.63
skcm_tcga_pan_can_atlas_2018	TCGA-DA-A1I8-06	1481.86	1121.79	3347.36	1321.43	2733.21	338741	1418.3	5627.57	164558	5434.76	218272	2552.2	281922	2451.91	228096	2805.56	4214.86	2911.74	14415	1431.96	2301.02	2281.15	342156	9260.27	1116.82
skcm_tcga_pan_can_atlas_2018	TCGA-DA-A1IA-06	739095	1968.09	4783.98	545835	11686.6	151865	472763	6239.24	132937	13046.8	457797	559921	3548.81	2980.96	12712.2	195884	19368.8	585012	35542.2	3180.81	684054	968416	521184	1354.9	2689.12
skcm_tcga_pan_can_atlas_2018	TCGA-DA-A1IB-06	1290.51	4120.93	59777	776181	3255.09	108518	673181	8483.27	243706	3552.13	497988	3341.53	4343.95	1783.19	14481.2	1089.32	10638.5	2056.33	9192.78	1498.1	2321.19	1799.75	686056	592252	1238.76
skcm_tcga_pan_can_atlas_2018	TCGA-DA-A3F5-06	1851.57	2957.67	2063.29	587025	2858.39	413.37	678402	12625	169699	5814.87	342168	4787.58	106804	1247.63	76657	15623.8	51424	3518.59	10965.6	1069.22	2064.87	2610.76	524921	165744	1452.93
skcm_tcga_pan_can_atlas_2018	TCGA-DA-A3F8-06	987.65	1170.14	669021	1713.96	5850.08	223756	686356	6199.04	511717	14937.1	283467	2816.37	2894.7	1574	62927.1	1009.31	11444.6	1798.72	9164.37	1365.01	2113.64	1985.55	442697	450.08	905618
skcm_tcga_pan_can_atlas_2018	TCGA-DA-A95W-06	747312	471.49	321835	2097.18	4264.44	966005	519.54	9962.86	161168	15047.1	426443	1584.65	4222.39	1699.77	12491.5	162669	46347.2	895932	10545	1818.89	2092.18	3011.13	580604	61564	1230.78
skcm_tcga_pan_can_atlas_2018	TCGA-DA-A95Y-06	1379.14	2433.92	992.02	3787.03	6925.69	135162	794514	2398.5	676808	32133.7	199002	2578.05	8607.98	3425.94	15615.5	144638	26632	1218.45	18213.5	1004.49	2080.3	1563.09	663.84	205486	3477.31
skcm_tcga_pan_can_atlas_2018	TCGA-DA-A95Z-06	494032	337428	0	91763	4867.05	238439	622.11	11608.4	28902	8030.35	463873	1444.36	6698.7	1885.84	23974.7	151012	26266.6	708815	10605.5	1515.17	1323.7	1888.01	628613	679191	1361.27
skcm_tcga_pan_can_atlas_2018	TCGA-EB-A24C-01	1203.13	2162.53	2121.76	856573	6384.37	186484	497861	5059.88	498432	42810.1	358141	2719.13	18395.2	1980.9	29856.9	352723	12078.1	1066.44	15167.4	3583.97	1712.86	5446.82	481608	171371	2099.8
skcm_tcga_pan_can_atlas_2018	TCGA-EB-A24D-01	801952	1343.09	1361.68	1215.36	1915.99	243071	1041.14	6229.64	0.6886	40335.7	422104	1013.6	9794.46	2626.61	22768.1	288862	18879.7	813221	13261.5	2144.6	1709.07	2803.58	487519	543983	2393.18
skcm_tcga_pan_can_atlas_2018	TCGA-EB-A299-01	1096.38	1528.06	911166999999999	709283	6219.79	904324	424299	7729.77	591477	5526.64	230236	2039.86	1949.43	1490.42	101983	413545	2771.63	1128.69	13731.5	1873.66	2279.38	1614.1	606.63	944896	2082.39
skcm_tcga_pan_can_atlas_2018	TCGA-EB-A3HV-01	977975	1382.57	4052.3	942456	7730.51	164138	468365	4927.57	622197	6566.28	874129	1807.04	1734.13	2464.36	977871999999999	942456	12146.2	958.87	18557.9	3759.52	1016.13	2416.64	344308	1348.98	2352.9
skcm_tcga_pan_can_atlas_2018	TCGA-EB-A3XB-01	1109.74	689079	1552.27	708511	5996.89	194714	653712	3842.21	828993	17446.6	329965	2090.56	9687.14	3155.46	35627.7	146522	18025.3	1061.41	11345.5	1307.03	1532.45	1585.7	340459	602798	1813.06
skcm_tcga_pan_can_atlas_2018	TCGA-EB-A3XC-01	1254.69	514623	2942.02	563366	6665.98	203694	598769	5936.89	254489	7388.92	543356	3203.18	5328.89	1854.8	10652.6	646485	6531.55	1311.95	12503.8	1232.43	1623.4	1315.03	390.97	2902.51	1851.21
skcm_tcga_pan_can_atlas_2018	TCGA-EB-A3XD-01	981	1389.38	1323.75	985625	6161.88	108125	631875	6218.12	171875	14848.1	106875	1122.5	3150	2382.5	7864.38	1461.25	6110.62	1515.62	5685	1940	1545	1478.75	439375	535	2598.12
skcm_tcga_pan_can_atlas_2018	TCGA-EB-A3XE-01	947022	2396.53	3013.13	526.26	6573.53	672269	352941	13990.5	971639	7270.48	782563	513.13	5442.75	850.84	974211999999999	723214	29848.2	1152.31	23938	2515.23	1632.88	1439.08	649685	623424	1402.31
skcm_tcga_pan_can_atlas_2018	TCGA-EB-A3XF-01	911252	899206	631643	1227.86	5698.64	226.43	605579	4861.33	376705	3404.6	353899	3283.24	12454.9	1962.53	165366	397475	12136.8	1286.5	15775.6	1463.65	3391.16	3192.43	281002	889839	1637.55
skcm_tcga_pan_can_atlas_2018	TCGA-EB-A3Y6-01	867886	1551.83	3046.61	546.98	4572.71	973154	527964	7221.48	423565	12714	243475	1285.61	8155.48	2089.11	24257.6	320283	19058.5	1063.01	12433.3	1246.83	838926	1907.16	475392	266592	2094.71
skcm_tcga_pan_can_atlas_2018	TCGA-EB-A42Z-01	1193.66	998063	3826.28	670326	5014.21	124637	712302	3934.45	234097	25948.7	194059	2854.7	5859.54	1320.63	177350	344527	11295.1	1452.05	15905.4	2647.08	1678.4	3291.25	323862	13386.5	519212
skcm_tcga_pan_can_atlas_2018	TCGA-EB-A430-01	953164	1448.55	1839.23	822.83	6278.46	810289	695498	6254.02	11254	4224.44	450482	1245.02	11248.9	1643.73	40247.3	119293	21702.9	582958	17316.4	1610.93	973312	3619.94	506752	251768	2242.77
skcm_tcga_pan_can_atlas_2018	TCGA-EB-A431-01	1311.6	929.1	1578.08	443236	4780.34	202262	1990.87	6494.56	688.56	38618.1	884298	3257.94	14707.7	3702.04	7901.7	752501	10557.2	1059.59	11619.8	276642	1613.31	3516.31	715963	2122.23	1984.34
skcm_tcga_pan_can_atlas_2018	TCGA-EB-A44N-01	1018.2	1479.28	1975.48	741388999999999	4599.53	112084	468185	4468.77	338587	4039.7	378284	2875.66	3680.68	1911.27	37896.7	348511	7920.61	1728.55	924168000000001	2178.05	2078.23	1909.52	373.03	516054	3474.02
skcm_tcga_pan_can_atlas_2018	TCGA-EB-A44P-01	1135.59	1258.37	525881	380165	8277.08	108743	353632	6360.59	173989	5486.3	276207	2955.63	7159.2	2321.01	35924.3	120052	22980.9	1104.83	16820.4	1818.62	3409.74	4765.12	363636	791649	1442.37
skcm_tcga_pan_can_atlas_2018	TCGA-EB-A4IS-01	1168.36	2122.12	129065	791842	6336.92	163604	407192	4414.39	211594	11454.4	287216	2231.19	6376.91	2018.14	30651	2384.98	13175.6	1204.85	17697.2	2660.92	1506.97	2952.14	484267	1942.89	1970.88
skcm_tcga_pan_can_atlas_2018	TCGA-EB-A4P0-01	810.36	1996.13	1465.8	285714	8358.23	468939	216099	7697.85	100556	5367.17	238337	849891000000001	4775.92	1492.87	30857.6	355813	43281.1	668.6	15510.3	2069.13	787044	1742.33	1113.27	126178	1214.41
skcm_tcga_pan_can_atlas_2018	TCGA-EB-A553-01	438071	836794999999999	138477	153314	12771.5	880317	425322	15615.2	324431	8418.4	182987	3300.69	4662.71	1067.26	20935.7	243323	56597.4	484669	21049.5	1455	1337.29	2166.17	1500.49	220574	1722.06
skcm_tcga_pan_can_atlas_2018	TCGA-EB-A5FP-01	1612.34	491193	1111.66	228647	9793.29	182453	883682	3496.51	212695	13827.2	388834	7201.73	9053.17	2773.35	11512.8	541708	13765	850449	14814.2	131605	2779	4815.89	450316	212695	1856.43
skcm_tcga_pan_can_atlas_2018	TCGA-EB-A5SE-01	980314000000001	1091.2	3126.75	1009.46	8888.37	213032	437276	7752.69	411234	10919.2	360599	2358.18	7481.79	2628.72	707438999999999	118632	43314.9	1268.42	17858.5	1640.24	4458.11	4027.35	387725	50274	1408.4
skcm_tcga_pan_can_atlas_2018	TCGA-EB-A5UN-06	505437	349002	17738	2046.12	3488.69	239468	525499	4760.09	363636	10168.5	369845	5831.49	8251	2363.64	27826.2	125499	25566.3	1908.65	8451	629712	4357.43	4110.42	254989	1581.37	1237.69
skcm_tcga_pan_can_atlas_2018	TCGA-EB-A6QY-01	1648.42	727238	305312	501557	3683.37	235871	1040.85	4491.37	827625	14485.9	594018	3584.87	7368.24	3410.13	3509.77	146052	16866.5	1929.62	8282.29	824606	1881.31	2258.33	482.31	350977	1877.54
skcm_tcga_pan_can_atlas_2018	TCGA-EB-A6QZ-01	875832	793446	1486.4	595085	7019.55	124959	463572	8749.32	344293	3279.52	220644	661933	4246.86	2699.73	110937	242054	27335.4	1546.26	18007.2	2906.83	3210.49	2815.07	440852	508138	1316.44
skcm_tcga_pan_can_atlas_2018	TCGA-EB-A6R0-01	1170.56	927446	380171	236376	7571.24	292187	219961	3028.56	428102	22998.7	448457	2812.54	10881.2	2227.84	12001.6	425804	10100.5	1496.39	8500.98	2245.24	2471.44	5579.12	471.11	1261	2158.57
skcm_tcga_pan_can_atlas_2018	TCGA-EE-A17Y-06	1641.54	620158	2389.91	1425.02	2806.86	130999	657897	7654.54	122.29	944896999999999	628141	2491.15	2473.01	1249.02	48966.7	5621.34	2000.54	1930.51	11744.9	2779.64	2519.46	7769.57	183253	364692	2877.62
skcm_tcga_pan_can_atlas_2018	TCGA-EE-A181-06	1144.38	2111.11	150842	959259	3384.18	295286	928.62	4072.73	307407	32455.6	420875	1295.29	5103.7	2695.29	19609.4	458249	15450.2	1336.03	9708.08	1486.53	2089.56	1262.63	495.96	457912	1386.87
skcm_tcga_pan_can_atlas_2018	TCGA-EE-A183-06	1789.98	1523.19	136641	2189.86	11233.7	122977	541891	3542.25	140957	54486.9	169004	1656.24	5143.47	3792.16	5106.08	443006	16212.2	1621	26195.3	2716.29	1349.15	1512.41	752247	865156	1337.65
skcm_tcga_pan_can_atlas_2018	TCGA-EE-A20B-06	3674.38	1243.73	373515	1955.13	4789.71	215574	523537	4111.31	527937	16759.8	241531	4349.32	3896.61	3438.63	77713.2	602728	2265.73	988561	11293	1485.7	2860.54	2702.6	434228	1745.27	2783.99
skcm_tcga_pan_can_atlas_2018	TCGA-EE-A20F-06	1597.98	886027	647169	692189	5276.77	158197	565569	5093.25	195401	15808.7	417064	3266.8	7255.79	1082.05	30481.3	469901	17731.5	1832.08	15841.3	2427.98	3785.78	4140.63	509294	3247.1	3947.42
skcm_tcga_pan_can_atlas_2018	TCGA-EE-A20H-06	1478.34	1096.16	341678	516561	5327.94	331637	985706	4788.23	1361.97	10092.2	659927	2450.6	168747	1797.37	38701.4	549195	86465	826999999999999	13140.2	2368.6	976223000000001	2054.25	487553	2162.75	4495.65
skcm_tcga_pan_can_atlas_2018	TCGA-EE-A29A-06	588558	1111.47	4777.39	1058.76	3573.69	289024	1018.81	5737.12	76506	9738.82	477314	3916.27	656253	2360.64	229690	4876.42	212517	3498.03	13709.5	2233.13	2416.75	4503.67	246945	4089.68	1558.18
skcm_tcga_pan_can_atlas_2018	TCGA-EE-A29C-06	1254.59	1408.03	937399	533128	4453.06	126093	507689	3267.35	1065.15	30610.1	473.4	1852.68	8266.81	2663.98	8617.99	822367	20122.8	993809	9905.46	1339.46	876011999999999	1040.26	447961	1081.74	1222.21
skcm_tcga_pan_can_atlas_2018	TCGA-EE-A29E-06	1369.54	708.5	1067.6	1890.47	5529.38	156589	924701	2144.61	1617.23	21006.8	423.56	2444.1	9729.89	3037.36	11550.5	2425.56	13223.6	1541.93	12582.4	2023.96	1779.52	2725.04	333999	1642.9	1387.62
skcm_tcga_pan_can_atlas_2018	TCGA-EE-A29H-06	1232.39	684171	410592	380145	7998.71	338056	548501	6449.48	0.8955	21468.5	388652	2358.33	8609.45	3046.53	19914.4	283877	39027.3	1311.92	20031.3	467457	2822.65	2885.34	396712	759842	1356.7
skcm_tcga_pan_can_atlas_2018	TCGA-EE-A29M-06	868178	751105	685141	1149.61	3724.24	186671	1733.76	4060.18	20401	16517.5	431826	2820.81	26726.6	2617.82	23285.6	155049	35957.8	1174.77	11845	937096	1373.34	3730.7	307378	259436	2929.96
skcm_tcga_pan_can_atlas_2018	TCGA-EE-A29N-06	1887.85	874058	112375	1275.59	5898.86	191311	1091.96	5972.32	1562.01	32429.2	828286	3105.66	5731.12	2532	36057.8	408661	13846.8	2140.88	10797.6	1373.72	2970.54	2974.65	352748	1235.3	1222.69
skcm_tcga_pan_can_atlas_2018	TCGA-EE-A29P-06	871432	1458.88	444234	624291	4159.26	179112	448015	2935.73	1288.75	35174.4	390359	2837.9	4793.01	2297.73	25071.8	1345.46	27175.8	2225.9	11168.7	3312.85	1429.11	1663.04	515596	294896	1805.77
skcm_tcga_pan_can_atlas_2018	TCGA-EE-A29T-06	1323.33	645.3	1859.1	1479.67	6320.88	402865	549953	4981.47	387245	12328.7	263262	5344.96	2399.94	2845.76	193625	836319	2587.06	795967	7927.78	1219.01	1906.61	2145.14	427597	688.58	2811.92
skcm_tcga_pan_can_atlas_2018	TCGA-EE-A29W-06	972.05	3469.06	4024.46	2818.7	5167.27	333453	597482	9602.52	5036	4045.68	432014	3420.86	172662	2890.29	818895999999999	488849	154676	1696.76	8854.32	3058.63	2453.96	5016.55	292806	24341.4	3785.25
skcm_tcga_pan_can_atlas_2018	TCGA-EE-A2A0-06	1365.85	1375.05	0.593	1653.15	1879.06	263.27	798112	5869.62	830131	6887.13	1043.59	6119.25	6051.06	1702.96	46624.3	1392.84	23339.7	1343.63	4138.8	1284.33	4916.75	5266	261491	367.63	2287.61
skcm_tcga_pan_can_atlas_2018	TCGA-EE-A2A6-06	1496.71	978362	1287.95	1775.97	3443.74	263649	1307.59	3285.95	977031	13080.6	324.9	1376.83	7139.81	2614.51	879910000000001	208056	6501.66	1074.23	11391.5	1472.37	4208.06	3027.63	460053	192.41	1493.68
skcm_tcga_pan_can_atlas_2018	TCGA-EE-A2GB-06	1058.34	1456.5	1093.51	974009	5002.82	202167	1109.79	2929.79	1803.47	23654.8	255778	2280.7	12294.4	4248.01	7043.78	190894	18200.8	1420.43	13619.8	1402.14	1446.98	5792.95	608756	250767	1907.68
skcm_tcga_pan_can_atlas_2018	TCGA-EE-A2GC-06	1171.75	7782.26	974013999999999	316308	3791.22	219534	389785	4405.91	508961	17654.1	559.14	3145.16	10792.1	3027.78	19352.2	928315	24134.4	1245.52	6529.57	707885	1907.71	5439.96	405018	228495	1297.49
skcm_tcga_pan_can_atlas_2018	TCGA-EE-A2GE-06	1283.99	1506.29	1823.53	2459.37	3580.07	156069	650799	5036.38	257055	3940.84	258416	3116.63	2319.62	1658.96	133204	1200.27	1479.09	1957.5	8433.19	2104.73	1514.11	1219.65	384223	3466.51	2010.54
skcm_tcga_pan_can_atlas_2018	TCGA-EE-A2GH-06	973544	1523.76	862493	387367	5981.55	78815	381777	7792.06	511459	927166000000001	439911	1840.13	4193.96	920626	53330.9	1131.36	7592.51	788.15	9189.49	2050.87	1647.85	1494.13	435439	530464	1358.3
skcm_tcga_pan_can_atlas_2018	TCGA-EE-A2GJ-06	1139.15	3713.48	27222	1338.66	2111.1	145.3	254.19	1953.21	1022.54	8430.8	337558	8283.79	1062.02	3607.32	64582.9	1530.58	25538.7	1433.6	11019	301148	2864.82	5292.39	285155	106508	3277.58
skcm_tcga_pan_can_atlas_2018	TCGA-EE-A2GM-06	1314.48	1065.48	1440.89	424272	5598.59	153.1	968877	4533.39	358739	10247.8	452237	1879	9326.64	2320.5	67124.6	175.98	23251.9	650532	11366.9	1760.93	2051.31	2616.82	572.57	122875	2484.62
skcm_tcga_pan_can_atlas_2018	TCGA-EE-A2GO-06	1411.6	824425	892142	1847.56	4350.41	175649	554742	9191.1	0.5914	3241.52	284468	4102.02	601759	962518999999999	175445	5356.1	32528	1041.18	10824	1814.74	4770.31	5053.01	158793	4014.49	2032.38
skcm_tcga_pan_can_atlas_2018	TCGA-EE-A2GS-06	1260.07	1573.59	1031.45	937982	5568.25	173.59	335608	4017.8	127596	4786.35	531157	1946.59	6950.74	2825.82	77359.6	480119	8696.14	1447.48	16124.9	2905.93	3021.96	1814.84	363798	1005.04	3949.55
skcm_tcga_pan_can_atlas_2018	TCGA-EE-A2GT-06	1541.86	1398.93	124393	1758.99	6604.47	211856	468902	5306.12	14577	20513.1	166181	1581.63	2648.2	2998.06	28553	966472	16099.1	1395.04	12518.5	1081.15	1833.33	3086.01	400875	7272.11	2274.54
skcm_tcga_pan_can_atlas_2018	TCGA-EE-A2M5-06	2592.73	5514.82	0.6976	1495.99	4171.96	137775	865016	5352.28	13952	14971.7	867457	4411.93	976631	814.44	2155.56	7215.91	31392	910.01	13952	681.2	4601.67	3411.58	304.5	641786	1212.42
skcm_tcga_pan_can_atlas_2018	TCGA-EE-A2M6-06	1938.58	1968.32	4154.73	2900.58	3124.77	222159	765927	13341.8	982852	6847.98	676946	1131.73	5213.77	2521.68	51379.3	257926	2634.8	1453.05	10522.6	1934.3	2385.01	1599.02	289.04	3283.25	1379.19
skcm_tcga_pan_can_atlas_2018	TCGA-EE-A2M7-06	1900.13	1231.43	467556	1470.08	2672.31	197188	626532	10389.3	32444	1018.02	298125	1739.37	1357.61	1793.08	26414.6	1113.55	75703	2251.26	18771.1	2567.05	3270.73	2321.2	300649	68969.4	2937.64
skcm_tcga_pan_can_atlas_2018	TCGA-EE-A2M8-06	1156.09	850.08	278598	988439	3540.18	247768	891813	5450.89	350785	4854.22	368832	2343.08	6146.82	2149.07	47625.9	3390.17	10245.7	2165.24	8500.05	1990.41	1729.49	2093.81	349281	328226	1143.34
skcm_tcga_pan_can_atlas_2018	TCGA-EE-A2ME-06	1205.33	2863.49	517666	1466.81	4096.36	262848	538544	4808.89	240899	3999.46	472698	3396.68	3578.69	2013.38	5964.13	1538.54	3225.91	2711.46	6468.42	1524.09	1594.22	2014.45	447002	559422	1266.6
skcm_tcga_pan_can_atlas_2018	TCGA-EE-A2MG-06	1708.8	2460.39	306335	1404.12	3068.37	196188	509219	3585.96	137265	11711	435565	3170.82	5022.55	2264.2	49305.5	871129	14549.7	1914.68	6401.56	1132.94	2582.92	2519.31	341488	2399.79	1145.32
skcm_tcga_pan_can_atlas_2018	TCGA-EE-A2MH-06	1147.37	1796.96	3233.69	1105.91	2617.51	226148	736891999999999	3465.95	208576	16060.7	394614	1210.96	4095.88	1994.84	113106	341897	13608.3	1251.07	11328.8	1759.91	1864.2	1623.53	360997	708242	1161.68
skcm_tcga_pan_can_atlas_2018	TCGA-EE-A2MK-06	904195999999999	544264	2177.85	920206000000001	3047.24	181421	341405	2964.67	473204	2972.61	383089	1403.73	5856.69	1310.84	115241	1042.87	6161.57	1504.96	15412.1	2186.58	3562.92	2490.27	373041	1872.17	1778.88
skcm_tcga_pan_can_atlas_2018	TCGA-EE-A2MP-06	1293.35	1079.39	3128.51	1356.81	8682.11	103.8	606426	2991.66	544022	5008.96	448872	2829.47	3597.16	3269.08	44832.3	610442	7106.58	1850.48	13719.8	3375.66	1296.57	1473.59	422613	841.52	2702.81
skcm_tcga_pan_can_atlas_2018	TCGA-EE-A2MQ-06	1441.71	1779.99	20626	2937.78	4663.8	341698	995187	9407.01	103816	965795999999999	688553	4130.63	4232.73	3384.32	53534.2	1172.57	23146.8	1061.19	13810.9	299759	3255.07	5011	256789	183568	2548.99
skcm_tcga_pan_can_atlas_2018	TCGA-EE-A3AA-06	2398.62	953389	1440.67	1167.51	6507.23	348056	1820.48	5011.6	143.7	15258.7	279259	2617.55	3655.61	4641.56	27378	983106000000001	3156.52	1557.91	10541.8	1180.95	3084.47	2835.74	489314	1145.53	549562
skcm_tcga_pan_can_atlas_2018	TCGA-EE-A3AB-06	1646.96	1093.76	5024.23	405954	3552.65	673464	666293	5837.79	82735	5376.13	442357	6049.04	346936	957521	141785	4093.73	71704	1674.56	10307.1	3976.25	1334.24	1227.24	347488	4602.83	3437.37
skcm_tcga_pan_can_atlas_2018	TCGA-EE-A3AD-06	1008.09	867764	604683	277.92	5461.32	155.19	1190.2	4697.43	74194	17426.7	384265	2105.57	9706.16	1758.71	48129.5	119329	16178.1	1675.25	18737.5	2173.89	1689.47	3684.98	378391	134786	2718.6
skcm_tcga_pan_can_atlas_2018	TCGA-EE-A3AF-06	689179	868259	11556	483821	6989.98	183744	539676	5312.79	974962	27868.3	243452	2024.27	8515.79	1491.14	15952.2	689137	11856.3	1427.58	12975.7	2945.69	2499.23	2455.32	378659	243066	1078.97
skcm_tcga_pan_can_atlas_2018	TCGA-EE-A3AG-06	1922.64	1467.13	3106.72	1190.66	3923.51	425727	630855	6249.82	128921	4589.03	1047.41	3633	422003	2452.94	140033	911904	590173	1263.43	7783.7	260708	1374.59	2293.94	236929	2879.82	1827.53
skcm_tcga_pan_can_atlas_2018	TCGA-EE-A3AH-06	1528.11	825343	2394.11	1761.45	2947.92	239012	480172	2574.83	1115.29	21728	313262	3245.23	6911.41	2740.2	736945999999999	178262	12440.6	1634.12	22492.6	1714.81	3246.76	2298.38	363397	645547	2914.17
skcm_tcga_pan_can_atlas_2018	TCGA-EE-A3J3-06	1443.56	2041.36	3574.22	716896	4555.63	190766	505931	5275.09	582238	13652.5	480603	2162.87	7551.46	1749.28	144774	730683	11738.4	1568.45	9679.06	2869.51	2391.15	1545.05	432.19	620712	1919.53
skcm_tcga_pan_can_atlas_2018	TCGA-EE-A3J4-06	945925	2082.25	13708	169294	6451.68	244688	725154	9772.1	364633	5847.16	473955	1680.26	9620.29	2158.33	56090.5	484236	21432.5	1768.33	16915	2076.76	3197.4	3369.09	316312	17135	834133
skcm_tcga_pan_can_atlas_2018	TCGA-EE-A3JB-06	1769.46	832721	2318.76	3202.26	2721.14	235903	856462	8529.76	21036	2470.52	559855	3914.78	329663	1762.51	126858	912747999999999	24041	1346	8193.48	1788.35	4357.44	4563.29	228.69	9679.22	1206.26
skcm_tcga_pan_can_atlas_2018	TCGA-EE-A3JD-06	1994.37	1064.83	1579.73	1228.02	4210.13	230999	629657	6460.51	29806	7008.94	664.68	3888.23	529806	2398.66	17172.9	6931.45	14903	2365.13	9175.86	902385	1226.53	2805.51	441878	23485.8	883756
skcm_tcga_pan_can_atlas_2018	TCGA-EE-A3JE-06	945394	2008.96	1208.78	1978.49	2219.53	217742	482079	6142.47	313.62	6807.35	402.33	2849.46	3407.71	2395.16	35990.1	1853.05	15276	1885.3	5316.31	1931.9	2086.92	2419.35	418459	495.52	1242.83
skcm_tcga_pan_can_atlas_2018	TCGA-EE-A3JH-06	1639.23	1452.15	1561.87	1300.01	6080.7	142387	478362	7977.08	169694	14450.3	270145	2485.43	4386.69	1844.69	22381.1	696818	12155.1	2029.5	968670000000001	1865.17	1134.71	1128.86	601731	684628	2089.97
skcm_tcga_pan_can_atlas_2018	TCGA-ER-A193-06	2476.22	3883.83	444891	628408	5792.85	257357	1332.2	6351.74	469607	22726.8	310188	2553.8	6571.72	2733.61	135759	1438.17	3392.6	1085.97	9945.16	1575.04	2475.01	2880.98	584537	1881.83	1034.99
skcm_tcga_pan_can_atlas_2018	TCGA-ER-A198-06	1141.84	709941	923683	820895	6099.41	215432	395663	4454.24	796959	40525.8	848493	2919.46	9819.49	2521.54	15916.9	194311	28002.8	1201.35	8452.83	1633.62	3600.96	3232.61	287806	256266	1000.84
skcm_tcga_pan_can_atlas_2018	TCGA-ER-A19B-06	1267.31	403953	2505.89	3698.34	3037.79	343273	1984.05	7390.43	495146	36621	400485	2634.88	2522.54	1806.52	62873.8	274619	12112.3	1494.11	13109.9	1556.87	3449.38	4650.49	351248	288488	2004.51
skcm_tcga_pan_can_atlas_2018	TCGA-ER-A19C-06	1624.93	2229.16	0.7172	1013.45	4380.85	164605	603192	10277.9	437.87	18084.3	334947	3142.19	12464	2162.81	10140.2	363995	29627.4	1977.41	19869.5	1248.34	1834.32	2042.32	280438	976869	1144.34
skcm_tcga_pan_can_atlas_2018	TCGA-ER-A19E-06	1634.78	1682.72	830812	1423.96	4403.66	290605	316481	4983.28	120621	2284.63	460589	2296.97	901274	2457.8	48739.3	514729	559713	974.92	13028.7	327229	2897.29	4162.02	262739	73408.4	4108.68
skcm_tcga_pan_can_atlas_2018	TCGA-ER-A19F-06	914122	531631	938703	443222	4970.14	124165	455.01	4686.05	43222	12209	655403	1908.45	915442000000001	2847.94	44811.4	963064999999999	13360.3	1374.07	20014.9	1233.79	2518.66	4589	329273	572102	2551.67
skcm_tcga_pan_can_atlas_2018	TCGA-ER-A19G-06	1459.76	1503.54	3422.82	2556.74	2902.59	187851	865717	4784.74	43686	40393.8	615613	2017.94	907219000000001	3874.25	60737.1	419025	16411.9	1294.57	12094.9	1622.22	2080.56	2421.68	319638	651654	2127.89
skcm_tcga_pan_can_atlas_2018	TCGA-ER-A19H-06	3062.03	658288	597646	2695.13	4267.84	379546	575038	2764.28	997407	9662.61	514.13	2076.47	6128.86	2514.26	48610.7	580.89	5100.87	1450.89	10232.6	2254.14	3714.34	5039.7	320923	721856	1953.59
skcm_tcga_pan_can_atlas_2018	TCGA-ER-A19J-06	878735000000001	1742.57	0.358	1442.96	3953	358.68	943595	4726.92	696241	14786.1	675479	2862.28	13618	3128.61	30692.2	549834	26028	1062.44	12546.3	1827.77	4784.55	3931.88	336487	643262	1113.27
skcm_tcga_pan_can_atlas_2018	TCGA-ER-A19K-01	1074.46	662708	0.3393	479471	7302.68	190024	535.46	5005.77	369868	134160	473702	6126.91	15301	2099.76	20684.8	201561	46557.2	1563.62	11308.4	1639.29	3040.72	4607.74	569732	488633	1337.63
skcm_tcga_pan_can_atlas_2018	TCGA-ER-A19M-06	1768.99	616275	2107.88	687.57	4766.33	364315	499067	6613.66	434.49	23021.3	1057.86	4744.68	7217.25	1919.75	51276.2	517731	6338.93	1282.94	955990999999999	1702.5	1439.34	2511.38	396689	485256	1313.92
skcm_tcga_pan_can_atlas_2018	TCGA-ER-A19O-06	1429.33	4006.45	0.5377	544159	10995	828068	197876	3409.06	473182	7525.2	141955	1481.92	1897.57	2086.84	30789.1	863557	2242.24	1206.61	22229.9	3783.84	597.93	1011.43	877	2679.93	1124.34
skcm_tcga_pan_can_atlas_2018	TCGA-ER-A19P-06	1414.78	1078.98	681348	1271.78	5353.14	166976	454586	3925.36	556823	10848.1	464845	2097.46	4376.76	1978.24	25061.3	2153	3373.13	2029.19	5158.57	2566.55	1413.64	1940.39	757407	481825	2318.56
skcm_tcga_pan_can_atlas_2018	TCGA-ER-A19Q-06	1780.09	712496	1634.51	1101.47	5231.76	302224	774507	3031.32	714062	18744.4	511118	3254.93	5795.49	2386.78	737512999999999	789.54	10485.1	1603.82	16082.7	1797.37	5561.23	2336.36	350454	767303	2922.33
skcm_tcga_pan_can_atlas_2018	TCGA-ER-A19S-06	1590.94	446.2	2444.32	513168	3948.08	249436	561701	5545.9	259.97	31845.7	367946	1413.47	4797.97	2586.91	129982	930399	6010.53	1425.13	8679.46	1590.29	1580.14	1222.35	366065	149737	1398.04
skcm_tcga_pan_can_atlas_2018	TCGA-ER-A2NC-06	946785	2867.51	290525	1785.12	4814.64	995527	421.31	4917.77	152908	5399.59	175.03	3051.97	145.1	1644.25	20737.2	3288.49	139894	961366	6771.53	2034.97	2085.4	2222.04	277837	34935.5	2545.75
skcm_tcga_pan_can_atlas_2018	TCGA-ER-A2ND-06	686066	1641.5	962036	614323	4228.65	409836	486626	853236000000001	1095.77	28965.5	401639	1154.87	6994.82	767472	17251.9	294651	34821.8	630716	16641.9	3729.94	717429	1186.37	1035.38	140638	1167.39
skcm_tcga_pan_can_atlas_2018	TCGA-ER-A2NG-06	1114	1522.42	11648	430984	6402.45	185207	721025	3334.89	1601.05	18049.5	353815	5779.27	12972	4527.96	12570.8	890216	10730.9	2134.83	12651.1	801398	1456.32	2804.31	299942	782761	2542.81
skcm_tcga_pan_can_atlas_2018	TCGA-ER-A3PL-06	1200.67	1508.84	3445.3	457552	3233.22	242871	610647	6920.96	274531	5220.86	389461	1988.07	5525.75	1494.52	25887.5	505692	9912.18	1245.58	14814.3	2014.53	2515.45	4628.43	346525	379.92	2653.37
skcm_tcga_pan_can_atlas_2018	TCGA-ER-A42K-06	2194.91	1421.32	1775.66	1485.93	2551.72	154181	440745	6672.61	171621	28539	274673	3098.3	1195.8	1818.07	197168	179152	317083	1739.99	16963.5	2462.54	5703.13	2825.6	259612	1721.76	2309.95
skcm_tcga_pan_can_atlas_2018	TCGA-ER-A42L-06	1993.93	1221.13	636899	1444.23	5215.57	113.51	591102	5868.5	113837	21383.4	441609	5849.53	1614.98	1307.16	26392.9	2401.37	7242.39	1234.22	4839.71	1054.96	1602.22	1230.95	414132	1105.33	1158.33
skcm_tcga_pan_can_atlas_2018	TCGA-FR-A3YO-06	1483.53	757394	180451	856642	13922.8	130827	332331	7471.18	176441	18289.2	486216	995489	2452.13	1346.37	26526.8	204.01	21280.2	1355.89	33940.9	1948.37	1116.79	645614	565915	360902	868672
skcm_tcga_pan_can_atlas_2018	TCGA-FR-A44A-06	1922.5	818609	746554	835213	4599	244048	869048	5167.61	107143	24948.9	281328	2341.17	4142.54	2153.51	26452.4	1056.7	7562.34	1589.6	8612.78	329574	1709.59	2407.27	516604	156328	1259.71
skcm_tcga_pan_can_atlas_2018	TCGA-FR-A728-01	1306.56	909787	492766	898298000000001	5253.19	846809	491915	6029.79	125106	15252.3	257021	1108.09	3268.09	1560	34897.4	756.17	32746.8	1245.96	9857.02	1956.6	1600	2157.87	713511	122979	1433.19
skcm_tcga_pan_can_atlas_2018	TCGA-FR-A729-06	1992.06	1209.59	1009.92	1749.48	5411.74	133526	505581	10077.3	897065	4955.77	463415	1853.25	6013.64	2459.69	51189.7	481604	8894.58	1423.32	16337.7	579165	4640.76	2832.99	506408	250.93	2306.74
skcm_tcga_pan_can_atlas_2018	TCGA-FR-A7UA-06	1399.88	1798.41	651989	952254999999999	3727.85	149072	919363	7102.39	206366	22276.9	380371	2294.96	2259.95	2280.64	6254.64	1694.96	4101.86	1614.32	4564.46	1377.72	467374	548011	755968	172944	1066.31
skcm_tcga_pan_can_atlas_2018	TCGA-FR-A8YE-06	1286.55	2743.96	1729.07	861916	3999.6	229469	556763	3784.22	65.62	7871.98	302335	3535.43	728261	2255.64	126523	1353.86	1379.23	1750.81	6078.9	1439.21	3071.66	1278.58	605475	4886.88	985105
skcm_tcga_pan_can_atlas_2018	TCGA-FS-A1YX-06	819301	2610.95	441669	2553.02	3798.57	237045	902737	2343.87	1040.66	10142.4	398618	2028.97	5477.01	3769.07	49733.2	610152	14863.9	1781.03	10996.8	1247.67	3132.08	5639.65	439277	541323	2102.31
skcm_tcga_pan_can_atlas_2018	TCGA-FS-A1YY-06	1424.77	2295.31	546014	223276	6758.52	107665	281.21	3517.82	2037.94	17042.3	249167	2787.49	4729.81	1723.92	33233.8	508844	16104.1	821584	7780.57	2562.16	1019.23	2082.03	497052	1663.42	1038.45
skcm_tcga_pan_can_atlas_2018	TCGA-FS-A1Z7-06	1248.59	3578.64	1076.92	1151.79	3513.74	191278	886332000000001	5032.62	769231	8212.23	285714	3021.63	6079.33	2187.16	62306	839972	18544.6	1299.45	11510	1494.51	1549.45	3406.25	341346	1833.45	1052.54
skcm_tcga_pan_can_atlas_2018	TCGA-FS-A1ZB-06	1384.4	4222.97	942237	1778.12	6156.26	110705	495685	4140.25	449351	20108.8	338957	1914.64	3214.8	1872.04	34579.2	1101.14	7584.86	1345.56	8119.41	1880.43	7729.15	2379.54	445308	890306	1124.47
skcm_tcga_pan_can_atlas_2018	TCGA-FS-A1ZC-06	2313.53	752186	462768	1126.02	1989.15	268315	627374	5504.97	205005	7126.32	618028	1645.46	650588	1984.32	119599	1940.31	39192	1489.3	9922.82	4166.42	823636	3310.22	191438	4567.68	3682.54
skcm_tcga_pan_can_atlas_2018	TCGA-FS-A1ZD-06	1296.99	3425.56	3550.75	1103.19	4807.79	180113	819037	6937.42	68225	4705.45	205015	2005.12	347946	1602.26	18085	1594.75	68225	931948	17769.1	3069.43	3843.43	6986.54	342829	53750.8	2453.7
skcm_tcga_pan_can_atlas_2018	TCGA-FS-A1ZF-06	847271	510301	236133	1125.52	7444.69	178764	693502	4716.32	793027	3541.05	489065	1878.61	4871.32	2515.69	20975.3	333756	993787999999999	1357.21	10957.2	2341.05	2309.98	1473.53	740729	236767	1916.32
skcm_tcga_pan_can_atlas_2018	TCGA-FS-A1ZH-06	1434.36	3964.48	757888	892659	4155.07	255589	829236999999999	6416.36	69764	1562.07	292691	2979.86	296179	2209.61	62076.7	2362.14	53908	1337.24	11286.2	2370.07	1868.4	1872.21	392263	7561.44	3887.74
skcm_tcga_pan_can_atlas_2018	TCGA-FS-A1ZM-06	784419	1891.3	1369.89	1766.71	3455.22	187541	953602	5102.86	610967	5084.36	309864	2504.22	4169.37	2090.2	165740	1815.06	11360.2	1435.76	13335.5	1712.85	2294.29	2536.34	404283	1780.01	1329.98
skcm_tcga_pan_can_atlas_2018	TCGA-FS-A1ZN-01	1132.56	1178.74	609299	663345	4916.36	144022	484601	4725.85	162.44	4502.11	303442	2911.23	955193000000001	2668.48	51543.5	115942	26273.2	1389.19	15605.1	2047.1	3417.57	5646.44	364734	963164	2630.74
skcm_tcga_pan_can_atlas_2018	TCGA-FS-A1ZR-06	832.86	677566	633.21	845891	3601.36	174012	817458	4758.89	2255.62	7274.1	460.62	2075.35	931191000000001	2603.92	55883.7	488769	12216.4	1529.71	13146.4	1516.06	3584.02	3783.34	327552	309923	1305.94
skcm_tcga_pan_can_atlas_2018	TCGA-FS-A1ZS-06	2789.05	3981.07	10515	3135.3	5197.34	229232	164739	3663.16	126183	7760.25	588854	5343.15	301087	1260.78	40338.9	929197	1402	774623	35051	1783.04	11398.5	10806.5	227.83	204697	2625.31
skcm_tcga_pan_can_atlas_2018	TCGA-FS-A1ZU-06	766679	3106.12	1664.24	597813	2759.42	171729	224382	15202.1	1729.04	19521.3	554476	1919	5821.39	1803.56	45825	209397	11478.7	836371000000001	18597.8	1405.02	1438.64	817.74	187.93	6134.87	14119.1
skcm_tcga_pan_can_atlas_2018	TCGA-FS-A1ZZ-06	855055	787695	304692	995944999999999	3349.23	243224	474789	4655.16	118432	14807.8	678801	2003.02	7937.62	2427.2	40984.5	166918	32892.4	829822	11701.5	1786.02	1535.12	4801.94	707.15	397424	4348.35
skcm_tcga_pan_can_atlas_2018	TCGA-FS-A4F8-06	1312.39	1128.53	130887	1170.73	5215.44	134298	594746	5299.85	387971	5565.46	528663	2634.79	2653.98	1422.28	37416.6	749082	5904.83	1454.68	5666.93	1657.62	1898.93	1468.32	606258	1006.17	951594
skcm_tcga_pan_can_atlas_2018	TCGA-FS-A4FB-06	1124.43	380744	859928000000001	1488.81	5822.62	132609	520269	3982.35	1372.47	6207.43	475116	4679.57	6258.68	1788.6	41607.3	173694	24407	1431.86	10878.9	1665.75	2365.01	1525.01	469421	458438	962029
skcm_tcga_pan_can_atlas_2018	TCGA-FW-A3R5-06	1575.56	3041.13	13486	682.4	6875.93	181726	723196	9973.36	225893	22624.4	940324	6469.66	18574.5	2374.24	5829.74	375253	19474.7	2742.41	9643.29	1185.77	3939.31	4062.71	353338	1358.4	874241
skcm_tcga_pan_can_atlas_2018	TCGA-FW-A3TV-06	1163.61	805822	3594.91	263076	3714.07	207577	803918	3722.23	217371	19300.6	357206	3037.2	12931.2	1766.17	18207.7	452153	43216.5	1627.15	10575	1734.88	2934.37	3342.72	509556	297354	1824.39
skcm_tcga_pan_can_atlas_2018	TCGA-FW-A5DX-01	1276.35	873931	2025.56	1423.82	2827.77	424.46	1506.94	3252.6	234667	6400	518253	1703.36	7394.21	2966.07	734337000000001	271448	7521.1	1110.8	12039	442851	3038.9	2639.45	516414	804781999999999	1449.93
skcm_tcga_pan_can_atlas_2018	TCGA-GF-A2C7-01	762.99	1111.99	63271	705789	5078.14	338817	595698	6063.59	33.85	31579.2	310978	2954.76	12856.7	1552.67	12506.2	202468	18570.1	838026	15563.4	1939.89	1464.41	3188.55	274.28	547295	2310.34
skcm_tcga_pan_can_atlas_2018	TCGA-GF-A4EO-06	1410.48	2348.24	363835	2092.74	3673.37	345.78	651074	7520.72	321.16	15229.7	344686	2509.1	6666.67	1577.9	771167000000001	394474	4885.24	1542.33	6083.44	1542.33	3691.97	1055.94	571194	386267	1251.81
skcm_tcga_pan_can_atlas_2018	TCGA-GF-A6C8-06	2338.18	695618	19875	1858.29	4800.95	106131	439233	6944.25	671768	1995.83	321972	2409.62	4275.07	2023.25	48545.4	292557	6905.3	761602	11366.4	1563.35	2136.14	3239.99	358939	128789	1832.85
skcm_tcga_pan_can_atlas_2018	TCGA-GF-A6C9-06	2002.63	3009.96	258152	1655.8	4856.88	148551	529438	6719.2	181159	3757.7	333786	3305.25	333333	2107.79	735145000000001	5368.21	0	1440.22	4430.71	1375.45	1642.66	1079.71	994564999999999	17796.2	640399
skcm_tcga_pan_can_atlas_2018	TCGA-GF-A769-01	1123.57	818015	2058.22	1231.42	6518.49	232516	632369	3548.15	155255	19678.5	568.29	2473.82	6601.98	2068.84	83576.3	241304	11816.6	926767	11449.7	1505.68	2175.76	3431.34	349323	1049.43	2580.37
skcm_tcga_pan_can_atlas_2018	TCGA-GN-A262-06	1092.66	3478.46	789.29	1802.58	10221.2	126709	351466	6916.19	902799999999999	15622.5	291128	1436.41	7208.45	1897.99	47535.4	24135	19613.5	674649	12509.5	2999.15	1438.3	992552	573.87	237579	2171.4
skcm_tcga_pan_can_atlas_2018	TCGA-GN-A263-01	1161.71	313899	286164	925938	3607.31	598802	724236	5356.44	703435	101968	531358	11795.1	20589.3	1826.03	45966.6	338481	62717.9	835802	10924	1156	2085.09	5398.05	486606	142452	2745.67
skcm_tcga_pan_can_atlas_2018	TCGA-GN-A265-06	4821.4	1631.72	1753.47	1423.33	5532.54	134992	607287	5717.3	89518	3939.84	435771	7685.97	3170.35	1765.64	133281	1748.81	14323	1965.8	7132.75	1139.74	1232.84	1670.75	418584	46803.7	1286.55
skcm_tcga_pan_can_atlas_2018	TCGA-GN-A269-01	NA	NA	NA	NA	NA	NA	NA	NA	NA	NA	NA	NA	NA	NA	NA	NA	NA	NA	NA	NA	NA	NA	NA	NA	NA
skcm_tcga_pan_can_atlas_2018	TCGA-GN-A26A-06	1513.85	1048.9	637584	593.96	2384.47	237776	610738	3842.28	129434	2172.1	263183	5691.28	1001.44	1289.55	183739	5887.34	91083	2483.7	12129	1573.83	2110.74	1911.79	289549	1145.25	2383.03
skcm_tcga_pan_can_atlas_2018	TCGA-GN-A26C-01	1147.08	6828.44	10132	2308.34	2969.27	121918	720702	11123.3	16886	6403.92	217156	1852.75	106383	3482.95	6274.23	8331.64	10132	1282	15656.9	524823	1591.35	2326.92	400.54	33587	832151
skcm_tcga_pan_can_atlas_2018	TCGA-GN-A4U5-01	966475	1261.25	2532.81	749897	5478.75	226991	486174	5683.86	223.69	12709.5	188609	2142.39	4700.37	2579.03	78776.3	521255	28221.2	1693.77	11564.2	2259.18	1520.84	2719.36	433347	242674	2222.86
skcm_tcga_pan_can_atlas_2018	TCGA-GN-A4U7-06	1506.08	1574.91	1893.95	3137.17	7512.5	749477	848226	4768.3	1364.25	31319.5	387905	1912.69	8062.45	1698.98	17982.4	830502	26626.7	834047	21377.3	504884	1366.28	1639.73	739856	911526	1614.92
skcm_tcga_pan_can_atlas_2018	TCGA-GN-A4U8-06	1314.78	422892	1140.16	556626	4876.31	105221	265.06	7642.57	879518	14616.1	434.94	3781.53	7823.29	1405.62	33093.6	326104	32311.2	1049	9880.32	2529.32	2388.76	2716.87	514458	987952	1215.26
skcm_tcga_pan_can_atlas_2018	TCGA-GN-A9SD-06	1270.49	9476.56	1889.93	876478	4874.44	135345	313086	5224.62	759478000000001	9799.02	370159	2098.25	6808.81	1531.19	59848.8	481044	14183.9	1473.3	897390999999999	1700.77	2505.5	1236.45	570322	1790.46	1799.43
skcm_tcga_pan_can_atlas_2018	TCGA-HR-A2OH-06	1233.79	923107	2685.4	1626.46	4294.3	161983	694.77	4182.67	357143	17065.6	313817	2359.48	4321.23	3098.75	13239.7	1549.96	19484	1460.58	9330.6	2026.15	1053.86	1213.11	464387	245902	2620.22
skcm_tcga_pan_can_atlas_2018	TCGA-IH-A3EA-01	935538	3922.06	3997	949288	5868.6	569573	580565	13677.7	49963	14191.4	183862	1060.2	2361.23	1431.93	53789.7	601549	24353.7	779415	17645.8	3405.45	1183.11	1386.96	585561	736448	942293
skcm_tcga_pan_can_atlas_2018	TCGA-LH-A9QB-06	1965.39	2224.21	2454.3	2574.3	2549.56	144735	658934	6557.59	1237	2974.69	482861	2187.51	1814.34	1973.5	232203	2462.55	0.8247	1162.41	14495.3	1973.09	2881.91	5111.07	541415	3354.05	1839.49
skcm_tcga_pan_can_atlas_2018	TCGA-OD-A75X-06	1480.69	714087	1871	668561	3891.31	264743	1311.55	5806.25	3082.43	10674.2	789.55	2747.83	7404.06	3200.92	71350.1	164022	8589.63	1158.76	12091.5	1437.22	4753.52	4498.75	311829	399141	2831.72
skcm_tcga_pan_can_atlas_2018	TCGA-QB-A6FS-06	790276	1097.76	4874.07	469235	7822.89	93157	411731	6455.43	609546	10843	736055	675676	2116.73	2395.63	11495.1	1029.9	10087.4	930.42	32218.5	2562.97	310523	769983	727.43	1648.07	4136.86
skcm_tcga_pan_can_atlas_2018	TCGA-W3-A825-06	3660.93	6850.16	211205	1293.46	5752.78	840373	214762	6903.96	364606	2240.11	368164	1750.56	139618	1089.37	26560.2	1305.47	17786	718542	3417.96	3059.14	2069.81	2081.81	539795	19905.7	4479.32
skcm_tcga_pan_can_atlas_2018	TCGA-W3-AA1O-06	1332.33	1145.2	2018.51	681495	3569.75	287.9	496441	3280.78	1116.37	19426.3	787189	824234999999999	12644.8	2660.5	5879.72	137367	1899.29	1081.49	10931.3	781495	2282.21	2219.57	655516	1471.89	1666.9
skcm_tcga_pan_can_atlas_2018	TCGA-W3-AA1Q-06	893503	2942.05	2581.26	871958	4076.35	238004	443011	7012.45	765398	6257.87	521444	2975.04	4893.14	1997.61	19459.5	223399	33087.4	1152.69	11868.3	1606.52	2482.81	2678.08	922804	294259	2204.78
skcm_tcga_pan_can_atlas_2018	TCGA-W3-AA1R-06	1263.27	495994	14242	598184	6487.8	253872	519138	7267.58	367812	14630.9	729927	2034.89	9506.85	2136.73	18677.2	260993	11753.2	1273.99	15056.4	132099	1124.44	3635.04	963148	3578.78	1449.53
skcm_tcga_pan_can_atlas_2018	TCGA-W3-AA1V-06	1865.76	9009.75	0.3751	589647	3328.21	104651	670293	6725.06	371343	5424.23	1263.69	5440.36	207052	2529.63	211178	6374.34	16129	1092.27	56264	377344	1820.33	4559.64	239.31	221305	595649
skcm_tcga_pan_can_atlas_2018	TCGA-W3-AA1W-06	1075.65	5517.62	1080.96	458054	4122.9	145554	598154	3526.43	20973	11615.8	448825	2059.98	12706	1991.61	13924.5	1163.17	11951.8	1642.62	9638.84	1581.8	1723.57	1195.05	478825	251678	1727.77
skcm_tcga_pan_can_atlas_2018	TCGA-W3-AA21-06	721429	6920.23	676225	433264	5946.82	103233	189.26	12701.3	321168	7810.74	246611	719.5	4385.3	1104.8	19954.6	771637	53588.6	855057	10790.4	1332.64	1095.93	1604.8	801877	662148	1422.31
skcm_tcga_pan_can_atlas_2018	TCGA-WE-A8K5-06	700824	932401	718726	158897	7307.69	173.66	328283	12531.9	812743	4678.71	701243	1708.24	10201.6	1293.71	34058.7	564.88	12537.3	1769.62	17067.2	2201.63	2038.07	2677.54	554779	379176	1057.89
skcm_tcga_pan_can_atlas_2018	TCGA-WE-A8K6-06	1272.02	2044.94	1522.31	808067	4358.65	942672	335854	5136.03	21923	5596.4	211334	2589.06	1557.38	740984	207461	4441.96	1466.18	478.79	9941.91	2056.34	2954.73	1352.63	288.94	4720.38	1636.3
skcm_tcga_pan_can_atlas_2018	TCGA-WE-A8ZQ-06	1928.97	1918.13	871479	702465	4575.26	191461	341109	2881.16	949824	1653.17	454666	2328.79	4346.39	1810.74	34746	151849	1097.27	749.56	7400.09	2234.6	3521.13	2702.9	764085	8936.18	2176.5
skcm_tcga_pan_can_atlas_2018	TCGA-WE-A8ZT-06	906516	746554	227493	561906	3936.38	186923	748.45	4461.51	1378.23	6737.95	309.39	4286.34	3648.22	2980.91	22665.5	401903	28789.2	1578.8	15141.5	1141.25	2894.08	3680.83	296119	108438	1568.18
skcm_tcga_pan_can_atlas_2018	TCGA-WE-A8ZX-06	1736.97	1280.19	1236.13	1065.16	6288.19	233906	457323	5325.82	351383	14515.3	564311	1341.03	16584.2	1253.97	38959	376557	5005.38	636161	8747.34	237577	1852.89	1464.8	610463	320.44	1231.94
skcm_tcga_pan_can_atlas_2018	TCGA-WE-AAA0-06	1452.82	1806.05	724.5	1117.25	5422.65	814629	352197	7562.87	51998	29228.5	423607	2032.07	10837	2710.46	62783.3	4504.38	21643.5	1484.01	12962.3	242655	1258.34	1885.78	348914	2972.18	1947.83
skcm_tcga_pan_can_atlas_2018	TCGA-WE-AAA4-06	918.53	1003.87	199447	794475	13061.9	734807	285083	3111.05	214365	35082.9	475138	956354	2672.93	2105.52	7045.3	1494.48	14752.5	1634.81	24140.9	2334.25	945304	1034.25	551934	434807	1846.96
skcm_tcga_pan_can_atlas_2018	TCGA-YD-A9TA-06	1571.8	1014.53	479288	598267	6428.59	156392	398732	7200.1	145269	10576.7	355253	2562.61	735.11	2310.49	9474.53	852404	0.3371	880.38	0.3371	623883	2849.1	1897.26	465469	293235	4832.65
skcm_tcga_pan_can_atlas_2018	TCGA-YD-A9TB-06	1043.71	2654.6	2281.53	1243.21	5576.37	122406	469931	3997.34	854178	4021.29	496009	2397.02	7053.75	1330.49	42968.1	555082	9299.63	1967.54	10810	2083.02	2304.95	3007.45	443853	739755	1673.23
skcm_tcga_pan_can_atlas_2018	TCGA-YG-AA3O-06	817.19	1118.04	228475	300127	4809.8	406929	1139.67	3161.81	155471	10600.4	597.55	4384.96	13203.2	3674.86	13724.7	231179	22156.7	826362	12016.2	1024.42	1513.14	4827.38	503591	219349	2333.42
skcm_tcga_pan_can_atlas_2018	TCGA-Z2-A8RT-06	1129.06	828295	1899.61	400775	3075.97	242636	832558	5790.31	293411	15419.8	568992	1241.47	10984.9	1861.24	130973	493411	17438.8	1258.14	12064.3	1316.28	995348999999999	1523.64	794186	596124	1381.4
skcm_tcga_pan_can_atlas_2018	TCGA-Z2-AA3V-06	634.18	1218.24	351806	310.61	13777.3	640837	181788	2283.47	179173	12461.7	398888	630374	3073.4	2379.6	3639.04	697074	15240.8	754618	36736.3	1968.29	158248	1099.23	695766	646068	929214

## Sheet: mRNA Expression, RSEM RAS
STUDY_ID	SAMPLE_ID	MAP2K1	JUN	RXRG	CPT1A	AKT1	BRAF	PPARA	ATF4	PPARGC1A	SCD	TFAM	HIF1A	MITF	MTOR	SERPINE2	AXL	MLANA	NFKB1	SOX10	TP53	YAP1	TEAD1	TAZ	NGFR	KDM5B
skcm_tcga_pan_can_atlas_2018	TCGA-3N-A9WB-06	961317	518174	232633	1227.79	6380.86	472536	244346	857350999999999	253231	14904.7	367124	1422.46	3734.65	1502.83	17188.2	1643.38	38616.7	626817	12152.3	487.48	1926.09	3644.59	708804	444265	1481.83
skcm_tcga_pan_can_atlas_2018	TCGA-3N-A9WC-06	1132.93	2924.02	188698	547626	2640.97	103182	779685	5273.91	242497	22035.5	527.15	1420.46	2936.06	3874.74	47630.2	638362	16083.5	911774	9985.75	343.27	2976.21	1252.23	381411	237679	1179.97
skcm_tcga_pan_can_atlas_2018	TCGA-3N-A9WD-06	903027999999999	3848.23	6383	1445.39	5296.45	112057	659574	14909.2	733333	6197.87	351064	1780.14	3426.24	1733.33	68596.5	634752	17239	1008.51	10400.7	1140.43	3153.9	2062.41	397872	855319	1185.11
skcm_tcga_pan_can_atlas_2018	TCGA-BF-A1PV-01	765783	2747.16	59773	1539.15	4926.78	138972	493126	5036.16	53796	9901.97	665571	1092.95	5533.77	1864.32	63366.1	1735.21	9395.1	592.05	11947.1	2230.13	3311.12	4636.58	364913	1883.14	1867.9
skcm_tcga_pan_can_atlas_2018	TCGA-BF-A1PZ-01	1162.66	1617.29	2125.43	1210.6	7128.87	803606	453747	6752.73	755939	22457.9	316553	1667.71	5998.01	2418.76	25763.7	194026	19099.8	908.41	20100.2	1349.32	1889.54	3131.01	1046.83	3188.76	3538.61
skcm_tcga_pan_can_atlas_2018	TCGA-BF-A5EO-01	1509.29	2620.74	2392.16	1040.76	14692.5	603715	454076	7940.14	263158	7625.39	830753	805.47	1899.38	3309.08	88423.1	825077	8640.35	939111999999999	32252.8	1304.44	1603.72	1784.83	537152	5163.05	1352.94
skcm_tcga_pan_can_atlas_2018	TCGA-D3-A1Q1-06	1130.23	478868	3923.71	563395	2102.44	139327	763252	6799.79	1066.98	6850.29	638.61	1295.13	10014	2077.36	863302000000001	4433.74	4594.2	518983	14680.5	4127.87	1513.97	1776.86	151146	3791.91	5709.53
skcm_tcga_pan_can_atlas_2018	TCGA-D3-A1Q8-06	2099	3209.97	703528	1374.49	4207.94	130258	233718	2897.9	37313	3464.72	280529	7343.62	887042	2210.65	95763.6	2056.65	298507	804613	5238.81	2275.44	1898.58	3443.69	294776	37646.9	3500.68
skcm_tcga_pan_can_atlas_2018	TCGA-D3-A1QB-06	987529	956962	28018	2871.51	4734.06	134485	590.24	2506.65	2298.39	105994	282668	1527.9	9006.15	2724.88	5335.82	1043.19	23273.4	1122.27	10038.8	1582.38	772667	1072.77	325.94	582146	2464.32
skcm_tcga_pan_can_atlas_2018	TCGA-D3-A2J8-06	1596.59	4385.78	58055	1352.39	6396.81	122787	326.56	5932.37	81277	5472.28	359071	3418.58	100145	1603.48	3269.09	12813.9	40639	1688.82	142235	1184.62	1788.97	2733.53	889986	1975.62	1350.65
skcm_tcga_pan_can_atlas_2018	TCGA-D3-A2JF-06	946387999999999	2458.46	3824.21	1317.63	3883.49	405268	227964	10025.8	20263	12138.3	319149	1052.18	651976	1196.56	171081	8035.97	182371	1560.79	17196	1242.65	1476.7	2060.79	776596	24009.1	889058
skcm_tcga_pan_can_atlas_2018	TCGA-D3-A2JL-06	1048.68	819851	1347.89	199305	8610.62	623325	359305	5148.59	1188.29	12024.2	306104	2538.96	10344.4	1573	27983.7	303722	30041.5	1256.58	23026.9	994938	818.66	1591.27	819454	470471	1354.24
skcm_tcga_pan_can_atlas_2018	TCGA-D3-A2JO-06	1282.6	1034.74	64635	359.31	3762.32	137789	307308	4078.74	492398	10408.5	689534	3702.97	6025.41	1594.42	15322.8	740654	7188.84	1273.6	7093.06	1136.69	1450.75	1524.49	376937	5792.14	2309.51
skcm_tcga_pan_can_atlas_2018	TCGA-D3-A2JP-06	1123.45	3181.25	1347.79	3701.84	2563.6	959559	518.75	8835.29	459559	23277.9	166177	1016.54	4680.88	1109.93	97963.2	456985	15988.6	890073	11879.8	1094.85	2075	1486.76	338603	607721	701838
skcm_tcga_pan_can_atlas_2018	TCGA-D3-A3ML-06	590588	922014999999999	12009	180.14	5429.71	148315	642498	5030.7	12009	7842.68	649103	666817	8277.11	2176.69	157879	3825.56	13116	2010.06	12955	838249999999999	5097.05	2880.13	221572	240186	1555.81
skcm_tcga_pan_can_atlas_2018	TCGA-D3-A3MV-06	1247.19	1053.09	2974.79	1042.27	2948.83	307.46	766641	6731.98	267907	6373.84	762624	2340.09	3361.35	1795.94	189172	2621.91	4975.6	1108.09	10429.2	2192.39	1558.93	3363.52	234844	3699.41	2939.56
skcm_tcga_pan_can_atlas_2018	TCGA-D3-A51E-06	986035	4781.79	1593.21	242698	5078.61	207045	626289	5593.64	130584	28117.3	487543	2738.83	10812.7	1368.99	36432.6	524055	515464	1461.77	14732.8	2011.17	2044.67	2069.59	448024	32646	1573.02
skcm_tcga_pan_can_atlas_2018	TCGA-D3-A51G-06	1606.46	4351.34	1565.99	1226.25	5150.47	138144	330674	10804.9	79768	3787.16	511965	6617.11	737491	2876	43832.1	3574.69	29007	1127.27	10465.9	239666	4442.35	6072.88	347716	2919.51	2959.39
skcm_tcga_pan_can_atlas_2018	TCGA-D3-A51R-06	2134.03	5041.15	301558	814542	4107.71	447782	193687	4136.47	436276	1826.13	923371	2955.17	312585	2461.36	2552.93	496204	86296	534558	436276	3310.42	2810.86	1811.74	425249	3648.9	4926.08
skcm_tcga_pan_can_atlas_2018	TCGA-D3-A51T-06	1213.63	6568.92	347368	275188	5379.45	123308	683208	12394.5	234587	5395.99	308772	2693.23	9588.47	1775.44	38187.5	408.02	17616	1997.49	18429.6	151378	3338.85	5659.15	510777	369925	1676.19
skcm_tcga_pan_can_atlas_2018	TCGA-D3-A5GO-06	1254.55	2303.35	159.31	1482.02	4627.95	911605	240735	4193.38	26552	32458.9	185861	1138.18	2611.79	2241.4	395262	10283.9	8582.81	1053.21	19459.7	1207.21	2372.39	1747.98	467308	7412.32	1236.42
skcm_tcga_pan_can_atlas_2018	TCGA-D3-A8GC-06	1104.34	949.46	18479	1647.6	1944.01	278666	1146.08	22548.6	236533	4848.19	538852	2943.36	909027000000001	2882.01	94685	2443.68	12875.5	772059	10452.9	817518	1689.73	3742.03	256491	889957	1763.28
skcm_tcga_pan_can_atlas_2018	TCGA-D3-A8GI-06	1260.14	2031.22	396075	640.5	14496.9	597681	366637	8866.19	166815	15683.3	132917	1818.91	4198.04	2084.75	9207.85	346.12	14827.8	1086.53	47610.2	590544	1198.93	1692.24	858162	551293	775201
skcm_tcga_pan_can_atlas_2018	TCGA-D3-A8GK-06	1204.36	513855	1686.12	420.38	979594000000001	222705	256417	5843.95	0.5108	18991.7	455114	2385.9	4441.83	3115.31	37248.4	204316	15120.9	578215	16222.7	1743.33	3081.6	5214.15	545923	87856	7557.14
skcm_tcga_pan_can_atlas_2018	TCGA-D3-A8GL-06	1502.69	903.53	771346	1711.41	6931.44	178161	504105	9828	1535.71	14448.7	704844	2376.03	10261.1	2943.35	24477.4	923645	7009.44	1151.07	14004.9	866585	3245.89	7808.29	552135	377668	3307.88
skcm_tcga_pan_can_atlas_2018	TCGA-D3-A8GQ-06	4766.19	899.04	14055	630124	3862.73	129773	464277	5607.87	129773	2637.15	553291	3241.51	514875	1755.45	22508.8	1980.79	196767	669478	2749.12	2342.94	734.13	3709.53	413212	29168	3363.79
skcm_tcga_pan_can_atlas_2018	TCGA-D3-A8GR-06	542.38	4111.01	1186.27	349953	7186.27	479774	216369	7644.4	2238.01	40429.9	414864	700847	7872.06	1762.94	28436.5	190028	49745.1	429915	15187.2	1372.53	518344	931326	791157	127.94	796802
skcm_tcga_pan_can_atlas_2018	TCGA-D9-A3Z1-06	1073.41	1556.07	110646	2711.64	7234.11	127918	805289	5230.06	4219.67	796179000000001	471192	3366.89	14761.3	1771.96	15903.4	675212	9694.24	1369.86	10524.4	781001	1626.77	5548.51	755634	70166	1771.96
skcm_tcga_pan_can_atlas_2018	TCGA-D9-A3Z4-01	1095.75	1201.16	1227.8	924.71	3913.9	102317	793822	5662.93	192664	8403.86	348262	1201.54	5744.79	1752.9	151266	652.51	7304.63	1217.76	11591.1	2013.9	1388.8	1116.22	427027	172201	2839
skcm_tcga_pan_can_atlas_2018	TCGA-D9-A4Z3-01	1670.04	1182.59	133164	1268.93	5355.36	268906	737129	14534.2	1585.94	14820.8	789536	2116.02	4308.94	762044	117070	271483	17182	1092.38	7455.06	701046	2537.43	2207.95	543826	850534	826478
skcm_tcga_pan_can_atlas_2018	TCGA-D9-A6EA-06	2054.42	2131.04	1094.87	1097.08	3918.05	153931	578811	9438.17	188261	29846.1	241048	1392.4	3459.58	3528.61	19691	148394	14924.7	1292.36	14660.4	160945	2483.2	2149.87	333333	113695	861572
skcm_tcga_pan_can_atlas_2018	TCGA-DA-A1HV-06	1361.33	1492.15	1958.45	957525	3602.49	923361	1065.56	6940.9	158356	20729.9	547091	1933.98	5219.76	1971.38	37504.2	874885	8299.63	2353.65	21849.5	1374.42	1199.45	1420.59	691597	2190.21	1426.13
skcm_tcga_pan_can_atlas_2018	TCGA-DA-A1I1-06	965759999999999	3699.47	7712.52	1467.72	2889.59	196.12	1605.29	7891.71	370723	36123.5	318166	1865.96	7138.98	2331.22	72286.1	1075.13	8014.46	1627.51	17104.1	1222.22	1686.07	1463.84	316402	469488	2813.76
skcm_tcga_pan_can_atlas_2018	TCGA-DA-A3F3-06	1100.31	566936	2160.99	631275	3660.7	174841	658107	5309	595788	14844.2	784189	2341.6	7682.92	1520.77	71037.5	175.13	19346.5	1034.62	14901	1212.06	12075	3114.25	224755	25101	3779.57
skcm_tcga_pan_can_atlas_2018	TCGA-DA-A95X-06	1372.26	2654.56	119071	1612.04	4744.85	309454	427.87	7257.11	469414	13374.6	756297	19428.5	4689.89	2431.14	148781	2915.93	2841.35	960092	9312.72	1749.75	3322.54	3970.56	509503	126268	1360.48
skcm_tcga_pan_can_atlas_2018	TCGA-DA-A95Z-06	494032	337428	0	91763	4867.05	238439	622.11	11608.4	28902	8030.35	463873	1444.36	6698.7	1885.84	23974.7	151012	26266.6	708815	10605.5	1515.17	1323.7	1888.01	628613	679191	1361.27
skcm_tcga_pan_can_atlas_2018	TCGA-EB-A1NK-01	1005.99	536914	459143	666266	6968.4	158482	639808	5797.02	69486	12646.5	181733	1933.59	4474.38	2199.77	26374	712234	36939.9	1421.79	16246.4	1501.97	1466.43	3244.47	591167	2242	1052.72
skcm_tcga_pan_can_atlas_2018	TCGA-EB-A41B-01	1156.12	1174.65	419518	4137.23	3044.35	119.1	686161	9312.95	764376	23704.9	422718	718869	4718.87	1807.13	21201.3	828371	4511.95	462181	12841.5	879922	1028.89	2055.99	1072.26	126211	1475.07
skcm_tcga_pan_can_atlas_2018	TCGA-EB-A44O-01	1210.8	168463	238982	840746	2466.61	104603	1140.84	8352.22	4604.91	4331.06	439962	7809.61	909501999999999	2625.67	16921.5	642509	7580.43	1799.81	10367.9	673851	1730.86	5276.8	405094	285995	1938.5
skcm_tcga_pan_can_atlas_2018	TCGA-EB-A44Q-06	1038.61	1386.04	718031	122.63	4351.35	218637	639371	3152.88	1906.41	32137.6	536.91	3730.54	9379.59	2279.14	19954.8	724082	6748.29	1945.95	11373.1	871319	783784	1810	328762	520371	841468
skcm_tcga_pan_can_atlas_2018	TCGA-EB-A44R-06	972528	962421000000001	3271.36	1225.87	3301.42	127769	563291	8546.68	307753	12807.8	487342	1435.13	6611.16	2048.26	2861.16	401108	12513.4	841772	10176.4	1427.61	909415	1833.86	559335	219146	5178.01
skcm_tcga_pan_can_atlas_2018	TCGA-EB-A4XL-01	957383	1202.2	528.82	636322	5835.32	960659	405307	9790.94	258005	5990.85	435956	1738.79	6436.41	1577.31	149778	475297	942452000000001	1518.76	22907.6	2003.2	1715.92	3875.57	396157	432754	1505.03
skcm_tcga_pan_can_atlas_2018	TCGA-EB-A551-01	1589.17	1318	3002.26	793866	2674.79	116825	1476.77	8184.93	18042	20544.4	595399	1329.27	5368.52	2809.2	46059.5	921516	14366.3	1870.09	10564.7	1278.3	750564	2481.28	435724	413171	1495.26
skcm_tcga_pan_can_atlas_2018	TCGA-EB-A5SG-06	1263.13	3543.49	135477	450185	4599.89	896152	630469	12661	629942	15715.3	554033	2644.18	3609.91	1172.9	33287.3	922509	11271	1277.28	7914.6	1425.94	627306	575646	502372	227728	674.75
skcm_tcga_pan_can_atlas_2018	TCGA-EB-A5UL-06	1392.19	6763.36	1814.12	1534.35	5489.31	149237	1203.44	8666.03	1179.01	17101.9	425954	2636.64	8172.14	4513.36	12531.7	174046	5874.81	1113.74	13427.5	260305	564885	1927.48	626718	280153	1946.18
skcm_tcga_pan_can_atlas_2018	TCGA-EB-A5UM-01	717696	1029.77	3702.91	251133	7502.27	394822	342395	17918.4	2589	6055.02	282201	714563	5331.39	846602	57783.8	260194	12992.2	914563	22480.9	2261.49	1479.61	3329.45	895793	197411	1049.84
skcm_tcga_pan_can_atlas_2018	TCGA-EB-A5VU-01	1446.45	558841	5887.26	857023	2816.32	156797	749812	908082999999999	23453	10524.5	581288	1668.82	6761.37	1641.34	234158	441578	7140.3	1578.69	11556.4	1688.92	2043.72	1691.93	428847	286791	1930.82
skcm_tcga_pan_can_atlas_2018	TCGA-EE-A17X-06	1292.05	225689	859942	2055.15	11469.5	936139	699202	3808.06	2931.42	36017.1	443033	3855.59	11691.6	3415.82	28240.9	914369	9472.79	1119.01	20900.2	2338.9	1535.2	2904.93	723149	37373	1265.24
skcm_tcga_pan_can_atlas_2018	TCGA-EE-A17Z-06	861228999999999	1311.24	743485	1056.96	6748.7	76694	225614	4291.14	256888	10487	249441	1869.69	8476.17	3007.07	3136.26	122859	25302.3	653388	29592.7	5040.95	1173.12	4267.68	233.06	403202	8342.52
skcm_tcga_pan_can_atlas_2018	TCGA-EE-A184-06	826303	2138.69	2051.59	341308	6327.48	116635	598505	9100.19	130841	19217.6	348411	1936.07	11561.5	2187.66	28377.2	269906	34860.9	997383	23009.7	875888	1815.33	3779.44	450677	1691.59	5174.95
skcm_tcga_pan_can_atlas_2018	TCGA-EE-A185-06	1179.89	785635	1015.47	922099	10650.8	185635	935358999999999	3686.74	656906	36539.8	168508	2484.53	991546999999999	2870.17	10569.1	191.16	17666.9	1166.85	18681.2	1308.84	2500	4037.02	452718	502762	4182.32
skcm_tcga_pan_can_atlas_2018	TCGA-EE-A20C-06	1644.38	899669	241722	537417	7087.75	224172	684768	10293.7	608278	23015.2	592053	2143.38	3139.74	2256.95	745182000000001	251656	10558.3	1147.02	16814.2	1612.25	5357.95	3712.25	295033	280795	1905.96
skcm_tcga_pan_can_atlas_2018	TCGA-EE-A29B-06	1072.79	1504.33	0.8666	140815	7635.62	537262	389515	8179.38	30329	3981.37	302.86	1362.22	5766.46	936742	24044.2	126516	16079.7	1079.72	19272.1	4300.69	2775.13	4414.21	715771	125.65	992201
skcm_tcga_pan_can_atlas_2018	TCGA-EE-A29G-06	1375.43	2769.63	168492	1005.34	2847.14	184592	1734.34	4365.07	456.8	13517.9	384162	2428.91	1591.31	2781.24	25143.9	655621	5930.92	2121.5	8916.97	1757.18	3111.49	1611.16	312272	593466	3397.17
skcm_tcga_pan_can_atlas_2018	TCGA-EE-A29L-06	699607	1615.5	404848	338122	5665.48	131359	1390.79	10091.3	44883	14610.7	417715	2167.87	9280.39	5331.85	6525.75	418912	6666.38	1772.89	23344.8	1192.7	1200.78	2908.44	347996	228606	2324.96
skcm_tcga_pan_can_atlas_2018	TCGA-EE-A29N-06	1887.85	874058	112375	1275.59	5898.86	191311	1091.96	5972.32	1562.01	32429.2	828286	3105.66	5731.12	2532	36057.8	408661	13846.8	2140.88	10797.6	1373.72	2970.54	2974.65	352748	1235.3	1222.69
skcm_tcga_pan_can_atlas_2018	TCGA-EE-A29Q-06	1274.84	719988	2316.77	1576.45	3449.84	149286	1375.1	7221.64	224539	11386.6	721208	2201.25	5567.91	2601.31	158925	328062	14824.8	991102000000001	11892.4	1707.43	2189.66	2238.88	351452	103727	2216.91
skcm_tcga_pan_can_atlas_2018	TCGA-EE-A29R-06	936087	5667.1	4028.39	1044.52	3298.39	118064	450323	9709.03	184516	9601.94	499355	2983.23	2959.03	1008.39	116295	4103.23	6340	991936	12029.7	2630.32	2409.35	2353.55	234839	903871	3874.19
skcm_tcga_pan_can_atlas_2018	TCGA-EE-A29S-06	1145.74	966475	21142	2829.05	5205.68	138327	394141	6281.49	57384	6401.99	414678	3290.55	3510.42	2273.63	74347.6	583.51	9818.18	1260.95	11587.7	1428.27	1451.83	2599.82	565992	262156	2242.83
skcm_tcga_pan_can_atlas_2018	TCGA-EE-A29V-06	1113.9	400973	995420999999999	603.32	13091.3	90727	775043	5563.25	749284	54210.6	208357	1809.1	6599.89	2465.66	9424.16	423297	16965.1	1329.71	22517.2	180309	636806	1712.65	432856	345449	2982.54
skcm_tcga_pan_can_atlas_2018	TCGA-EE-A29X-06	2529.06	1469.98	430203	2570.9	10541.4	199263	838674	943940999999999	740331	10496.9	116.39	1110.13	3929.28	5292.82	156282	353959	7976.06	2001.11	17922.3	2136.28	1812.15	1448.62	374954	804052	1489.5
skcm_tcga_pan_can_atlas_2018	TCGA-EE-A2A1-06	1404.16	1446.38	1095.93	1639.76	6068.85	112842	748.37	4971.77	119186	16511.2	285853	1857.57	7695.55	2495.59	36840.1	1410.04	12655.8	1613.04	10859.2	1451.76	2606.32	4063.27	285469	699735	2927.16
skcm_tcga_pan_can_atlas_2018	TCGA-EE-A2A2-06	1587.1	738779	16727	972122	6122.67	190131	344299	8238.64	119877	18661	904656	3499.02	11252	2618.9	45574	215222	20886.5	1785.34	13265.7	286033	4010.59	8224.7	428389	262615	2287.71
skcm_tcga_pan_can_atlas_2018	TCGA-EE-A2A5-06	558339	610.22	609031	1744.5	3636.96	130125	813428	6621.21	200832	5928.1	396316	1268.27	7592.39	2486.04	63429.3	568.33	9565.36	1058.53	13107.2	2670.23	2742.42	2393.64	225787	6767.38	2246.88
skcm_tcga_pan_can_atlas_2018	TCGA-EE-A2GD-06	1441.47	2989.18	527038	1920.83	4949.99	257.37	663.19	5518.53	1068.13	7243.26	385397	12877.3	865441	2180.84	118807	855559	8003.73	1363.05	6348.83	1297.83	3633.27	2546.91	326105	83448	2870.16
skcm_tcga_pan_can_atlas_2018	TCGA-EE-A2GJ-06	1139.15	3713.48	27222	1338.66	2111.1	145.3	254.19	1953.21	1022.54	8430.8	337558	8283.79	1062.02	3607.32	64582.9	1530.58	25538.7	1433.6	11019	301148	2864.82	5292.39	285155	106508	3277.58
skcm_tcga_pan_can_atlas_2018	TCGA-EE-A2GL-06	1152.65	956918999999999	1959.49	1841.37	4030.24	237946	370899	6474.18	357775	8428.25	566334	2078.46	3122.4	1575.18	48428.8	581.17	5578.89	1643.94	9872.18	2538.94	2420.83	2524.68	394009	952068	2524.39
skcm_tcga_pan_can_atlas_2018	TCGA-EE-A2GM-06	1314.48	1065.48	1440.89	424272	5598.59	153.1	968877	4533.39	358739	10247.8	452237	1879	9326.64	2320.5	67124.6	175.98	23251.9	650532	11366.9	1760.93	2051.31	2616.82	572.57	122875	2484.62
skcm_tcga_pan_can_atlas_2018	TCGA-EE-A2GN-06	752022	1604.75	897.96	1112.67	6772.71	135823	917681	6032.52	244927	5574.8	239.52	1399.9	10552.5	2454.36	22631.6	474268	8149.39	1107.26	22110.2	2762.27	3013.24	3195.5	271964	672118	3549.53
skcm_tcga_pan_can_atlas_2018	TCGA-EE-A2GO-06	1411.6	824425	892142	1847.56	4350.41	175649	554742	9191.1	0.5914	3241.52	284468	4102.02	601759	962518999999999	175445	5356.1	32528	1041.18	10824	1814.74	4770.31	5053.01	158793	4014.49	2032.38
skcm_tcga_pan_can_atlas_2018	TCGA-EE-A2GP-06	1420.4	1506.44	373	1518.14	5192.74	193133	712056	3031.99	795552	4977.76	478346	2397.58	5562.23	3806.48	52711.7	567304	3653.92	1958.25	8435.82	1159.97	5209.91	5099.1	258291	793601	1639.48
skcm_tcga_pan_can_atlas_2018	TCGA-EE-A2GU-06	1415.33	868336000000001	599783	649213	2482.96	348302	1387.6	1953.25	369195	25053.3	475699	4368.43	8093.25	3628	28628.1	687687	7546.98	975604	9679.09	220906	2934.45	4023.44	334798	379642	3919.49
skcm_tcga_pan_can_atlas_2018	TCGA-EE-A2MC-06	3359.61	2652.07	239454	3150.66	2852.95	218.16	617517	4330.65	48212	2425.87	737646	4896.75	235034	1707.91	7489.35	5155.08	132583	2042.19	1187.22	1018.48	1880.67	3879.07	392527	864202	1970.67
skcm_tcga_pan_can_atlas_2018	TCGA-EE-A2MD-06	1038.19	1796	708321	441694	2042.95	286012	1035.79	3515.66	510289	18509.7	444975	2732.18	15655.8	1448.55	18850	277065	14705.3	1312.26	12259.5	872651	1443.78	3344.17	148822	313451	2954.67
skcm_tcga_pan_can_atlas_2018	TCGA-EE-A2ME-06	1205.33	2863.49	517666	1466.81	4096.36	262848	538544	4808.89	240899	3999.46	472698	3396.68	3578.69	2013.38	5964.13	1538.54	3225.91	2711.46	6468.42	1524.09	1594.22	2014.45	447002	559422	1266.6
skcm_tcga_pan_can_atlas_2018	TCGA-EE-A2MF-06	958344999999999	905921999999999	14168	1696.8	4716.07	184188	458.77	3631.91	1631.34	2272.6	485973	2260.7	947945999999999	2918.67	71019.3	486824	16065.2	1415.13	14776.4	1789.18	4673.85	3382.54	495041	192406	3705.02
skcm_tcga_pan_can_atlas_2018	TCGA-EE-A2ML-06	1134.5	777879	2312.45	2329.14	3453.1	357638	1826.39	6640.06	0.321	18888.4	483485	4956.53	6265.4	2554.83	133308	637584	7838.18	927804	12992.1	1183.67	1476.14	3316.66	468075	1470.04	1922.06
skcm_tcga_pan_can_atlas_2018	TCGA-EE-A2MM-06	985286000000001	3106.37	663474	1355.34	4884.61	182007	310219	3832.01	138373	1291.09	475191	2538.24	924.68	3193.34	22281.4	10647.3	239986	871781	13860.9	2028.98	2358.32	3071.41	543033	8194.21	1521.51
skcm_tcga_pan_can_atlas_2018	TCGA-EE-A2MN-06	1142.44	1400.4	2581.35	957712	2760.49	137111	450263	13529.2	636293	28000.3	409956	1407.63	8630.44	2813.88	29130.7	1058.31	16640.8	1494.79	21487.9	1052.45	1416.24	1478.94	271811	106451	2757.04
skcm_tcga_pan_can_atlas_2018	TCGA-EE-A2MT-06	1533.6	1755.92	106668	1180.73	6855.06	80001	536622	4370.93	902575	11036	605956	5366.22	4557.59	2210.9	41460.6	2218.28	11225.6	860729	12058	503391	1346.48	2757.37	406938	5568.48	3189.78
skcm_tcga_pan_can_atlas_2018	TCGA-EE-A2MU-06	779027	1207.28	273186	468074	7442	243098	781947	882434000000001	30772	13125.6	141551	2903.15	5369.35	4204.46	25945.5	2826.57	23348	1074.28	14462.1	1303.36	1386.79	3179.42	366527	1800.15	1784.08
skcm_tcga_pan_can_atlas_2018	TCGA-EE-A3AC-06	872313	1006.98	17135	2577.42	4570.81	185.06	399.25	5723.44	25703	15714.1	465506	1404.8	7369.56	2287.55	92190.5	1885.73	10921.7	1401.66	10657.5	1233.16	4253.24	3259.97	390111	89103	3155.45
skcm_tcga_pan_can_atlas_2018	TCGA-EE-A3J7-06	808981	599645	3131.86	1635.06	5141.58	216033	2022.37	10378.2	472186	17522.7	588535	1885.66	4571.87	3370.73	25292.2	114497	5927.94	1161.95	15645.7	2730.65	2240.88	2091.81	374354	145359	3934.26
skcm_tcga_pan_can_atlas_2018	TCGA-EE-A3J8-06	1664.79	350252	649.63	1509.61	2639.61	481353	975424	8167.34	289594	6553.05	1153.48	3365.55	3402.73	2816.69	746869000000001	688764	1851.05	770947	4618.83	2461.55	3519.16	2288.38	753336	494071	4009.31
skcm_tcga_pan_can_atlas_2018	TCGA-EE-A3JA-06	881808	835217	347458	120527	1076.27	234463	796.61	5126.18	244821	23993.4	542373	2616.76	16516	943503	56725	723164	20788.1	1090.4	8359.7	1244.82	4860.64	7422.79	159134	140301	3234.46
skcm_tcga_pan_can_atlas_2018	TCGA-EE-A3JI-06	1156.25	8431.92	1977.56	789776	2594.01	140399	669327	6833.42	839152	19340.4	477805	2236.91	7900.25	2518.45	719228999999999	312219	10550.4	1065.34	12990.3	1228.93	4887.53	6410.72	287781	44888	2042.64
skcm_tcga_pan_can_atlas_2018	TCGA-ER-A194-01	317759	2413.96	1906.94	162513	9627.85	158253	227032	4757.93	72431	12081.4	365198	307375	3048.8	2015.9	8075.15	443716	49727.2	566058	60492.7	2397.53	465628	1004.3	839956	1264.2	961689
skcm_tcga_pan_can_atlas_2018	TCGA-ER-A195-06	3141.13	1878.78	83362	4073.98	4132.34	112539	763112	5168.11	13199	3049.32	580757	3153.18	1076.76	1183.74	19077.5	1099.69	135464	1755.82	7574.85	1303.92	2634.6	1329.98	398055	961792	838138
skcm_tcga_pan_can_atlas_2018	TCGA-ER-A199-06	1327.01	1086.98	28832	906776000000001	3121.58	177799	481499	8008.17	242672	7457.47	382028	2254.2	4056.22	2824.12	305056	388275	8799.14	1707.83	10398.4	1919.75	2912.06	2240.27	321.48	496877	2413.74
skcm_tcga_pan_can_atlas_2018	TCGA-ER-A19B-06	1267.31	403953	2505.89	3698.34	3037.79	343273	1984.05	7390.43	495146	36621	400485	2634.88	2522.54	1806.52	62873.8	274619	12112.3	1494.11	13109.9	1556.87	3449.38	4650.49	351248	288488	2004.51
skcm_tcga_pan_can_atlas_2018	TCGA-ER-A19D-06	1355.22	1693.9	447746	1958.36	5311.43	161942	363636	4201.69	365.31	1760.44	397.95	4084.11	297102	1607.28	22582.3	3562.72	694633	905534	4413.43	3898.32	3665.66	2799.87	246469	855570999999999	8945.71
skcm_tcga_pan_can_atlas_2018	TCGA-ER-A19N-06	1142.88	2887.87	921147	978677	4401.71	97667	507.4	4189.65	40137	6562.09	413413	1729.24	3139.73	1842.63	181143	5928.92	43482	1518.19	9525.55	1773.06	2298.52	2693.87	492683	556234	980015
skcm_tcga_pan_can_atlas_2018	TCGA-ER-A19W-06	1094.11	1668.75	1637	6515.45	3695.32	132329	695449	7096.3	1608.56	17701.6	555699	2118.5	7499.47	2630.5	4716.85	725542	14075.9	1582.59	11286.7	821182	1154.27	2240.11	430791	176026	3306.58
skcm_tcga_pan_can_atlas_2018	TCGA-ER-A1A1-06	1402.54	1288.9	48196	2330.62	3259.42	142178	615875	4347.27	353207	3521.06	690579	3314.16	2571.6	2404.63	1584.27	341847	199669	3011.9	2873.17	2352.65	794889	1119.87	700218	2291.37	901952000000001
skcm_tcga_pan_can_atlas_2018	TCGA-ER-A2NB-01	698.62	16670.8	3216	555073	4778.26	64319	192314	7404.41	122206	13332	385914	758965	1112.72	724232	4875.38	499759	12266.3	1055.48	13460.7	2014.47	1115.29	394276	665059	94549	2045.99
skcm_tcga_pan_can_atlas_2018	TCGA-ER-A2NC-06	946785	2867.51	290525	1785.12	4814.64	995527	421.31	4917.77	152908	5399.59	175.03	3051.97	145.1	1644.25	20737.2	3288.49	139894	961366	6771.53	2034.97	2085.4	2222.04	277837	34935.5	2545.75
skcm_tcga_pan_can_atlas_2018	TCGA-ER-A2NE-06	1417.7	11358.2	539289	416194	3084.55	169405	516582	4842.84	553033	24333.4	535704	1987.45	13018.5	1626.53	20417.1	405438	11005.1	1636.99	18673.7	1612.19	1806.69	3545.86	229.16	6412.91	1563.19
skcm_tcga_pan_can_atlas_2018	TCGA-ER-A2NH-06	1448.93	1043.09	647.34	1582.45	5231.38	152.66	623936	6159.57	202.66	5251.6	325532	3673.4	3661.7	1191.49	784181000000001	2044.15	5761.17	1612.23	8312.23	2423.94	1172.87	1768.09	412766	760638	1624.47
skcm_tcga_pan_can_atlas_2018	TCGA-FR-A3YN-06	948123000000001	2196.1	510329	1168.17	3625.84	262147	924062	4335.18	714868	11408.8	290951	2258.95	11799.8	4927.84	63562.4	226651	23043.1	1580.74	17221.4	512947	2270	3377.07	294623	2537.1	1816.12
skcm_tcga_pan_can_atlas_2018	TCGA-FR-A69P-06	1446.18	2083.63	1973.31	462189	7004	181495	623221	5905.25	298043	9017.79	707.74	3363.88	11535.1	1691.73	59388.3	498666	10479.1	1142.35	13199.3	1992.44	2854.98	3012.9	150801	249.11	4408.36
skcm_tcga_pan_can_atlas_2018	TCGA-FR-A7U8-06	1136.28	1144.49	1211.52	652433	4689.67	148461	358491	9395.73	143992	41498.5	485601	881331	5985.6	1385.8	56245.8	230884	12170.8	446872	11375.9	2308.34	820755	2905.16	404171	136048	2594.34
skcm_tcga_pan_can_atlas_2018	TCGA-FS-A1YW-06	1055.76	1142.39	128247	2126.27	4226.9	286748	927327	6159.82	1820.12	16464.3	762249	1624.47	9947.71	1246.63	20459.1	253864	6626.77	1020.06	11896.1	893456	3414.34	7331.8	328182	128905	2242.68
skcm_tcga_pan_can_atlas_2018	TCGA-FS-A1Z0-06	847613	865068	792808	906164	4923.63	230822	500685	6218.15	780822	11526	976.37	2535.96	7069.86	2192.81	41805.5	937328999999999	9648.63	931507	9595.55	3578.42	2052.05	2065.07	393151	3079.45	3265.07
skcm_tcga_pan_can_atlas_2018	TCGA-FS-A1Z3-06	1470.2	1891.1	4317.71	361774	6683.69	200112	806343	3949.48	2284.59	2994.39	567.78	2358.41	5955.94	4402.75	761489999999999	265226	6418.47	1840.02	13763.7	3312.38	4606.23	5098.79	234353	359809	3314.9
skcm_tcga_pan_can_atlas_2018	TCGA-FS-A1ZB-06	1384.4	4222.97	942237	1778.12	6156.26	110705	495685	4140.25	449351	20108.8	338957	1914.64	3214.8	1872.04	34579.2	1101.14	7584.86	1345.56	8119.41	1880.43	7729.15	2379.54	445308	890306	1124.47
skcm_tcga_pan_can_atlas_2018	TCGA-FS-A1ZE-06	1006.94	1476.54	3534.52	1196.72	3506.37	140416	1311.66	9020.78	160523	16845.2	656501	1289.21	941587999999999	2125.34	38977.2	228887	19873.7	1693.03	18303.4	1802.61	1541.89	6149.46	409853	309316	1806.64
skcm_tcga_pan_can_atlas_2018	TCGA-FS-A1ZG-06	814983	2604.44	940212000000001	2220.7	6165.49	200888	289.17	5041.34	399.59	26413.4	380731	2043.32	12041	3496	3364.26	896481	43568.4	1099.28	15293.2	1937.55	1956.13	4434.57	385104	385651	3516.77
skcm_tcga_pan_can_atlas_2018	TCGA-FS-A1ZK-06	1013.35	1942.89	3077.86	1248.75	3057.97	211782	424442	4702.5	1550.34	27791.7	528.87	2203.82	7904.67	4335.97	15178.7	166442	25844.7	617502	13406.3	551686	1510.85	2783.59	294857	542326	5719.28
skcm_tcga_pan_can_atlas_2018	TCGA-FS-A1ZM-06	784419	1891.3	1369.89	1766.71	3455.22	187541	953602	5102.86	610967	5084.36	309864	2504.22	4169.37	2090.2	165740	1815.06	11360.2	1435.76	13335.5	1712.85	2294.29	2536.34	404283	1780.01	1329.98
skcm_tcga_pan_can_atlas_2018	TCGA-FS-A1ZP-06	765132	844652	1298.41	3820.17	3161.06	253738	854177	5219.16	1077.82	11665.1	430517	4733.78	13805.5	2481	53247	826363999999999	31940.6	1269.45	16290.3	2381.94	4247.64	4956.66	227069	284979	5738.45
skcm_tcga_pan_can_atlas_2018	TCGA-FS-A1ZQ-06	1480.72	1774.82	766422	958892	7534.75	244396	1117.09	3581.13	834963	16468.4	156123	2281.96	4433.06	3440.24	13903.9	468369	11110.7	1049.94	26231.8	1642.58	1543.57	3152.92	419905	791692	2972.57
skcm_tcga_pan_can_atlas_2018	TCGA-FS-A1ZT-06	1007.23	1007.32	1967.46	297891	3983.47	249333	1536.63	4193.89	189.41	13555.2	782781000000001	2660.35	12398.5	1934.4	28213.2	431855	8975.98	1319.67	13518.4	1610.68	1913.04	3852.26	308911	883341	5800.43
skcm_tcga_pan_can_atlas_2018	TCGA-FS-A1ZW-06	1507.23	2850.38	1470.08	558216	2264.96	315016	809576	9443.96	297606	12841.7	879216	4547.88	6674.1	2123.5	45983.1	1084.33	983787000000001	1845.48	7256.26	1684.44	3803.05	1491.29	274755	262786	2945.05
skcm_tcga_pan_can_atlas_2018	TCGA-FS-A1ZY-06	1126.62	1094.51	3322.04	673887	10101.3	102934	195131	9011.57	48135	12041.1	212904	1945.02	6815.88	2808.48	33594.7	354346	14494.1	1228.92	33294.5	1601.41	2491.9	5823.2	149958	672776	5737.67
skcm_tcga_pan_can_atlas_2018	TCGA-FS-A1ZZ-06	855055	787695	304692	995944999999999	3349.23	243224	474789	4655.16	118432	14807.8	678801	2003.02	7937.62	2427.2	40984.5	166918	32892.4	829822	11701.5	1786.02	1535.12	4801.94	707.15	397424	4348.35
skcm_tcga_pan_can_atlas_2018	TCGA-FS-A4F5-06	943583	16398.6	65337	944639	3613.15	120014	445325	6654.42	990719	8330.84	289547	1105.92	4634.47	2556.4	113673	243123	13349.4	1318.09	15920.3	522698	1844.57	1971.12	525105	759975	1247.6
skcm_tcga_pan_can_atlas_2018	TCGA-FS-A4F9-06	1527.07	2598.73	331.99	3294.19	8839.76	155057	1068.13	5757.82	773364	20257.9	733065000000001	2173.48	9654.58	1807.71	25269.2	990213	5065.44	667818	9187.49	178852	3172.14	1795.05	589752	120.13	2198.81
skcm_tcga_pan_can_atlas_2018	TCGA-FS-A4FC-06	1000.1	3325.77	23995	397639	3685.7	119977	523444	8405.61	1648.83	19288.2	542983	3360.74	3683.3	1354.03	154046	343135	14775.4	1010.89	10448.7	1241.94	2975.44	3590.75	574177	1395.85	1434.59
skcm_tcga_pan_can_atlas_2018	TCGA-FS-A4FD-06	840012	1098.03	486875	3536.51	4876.95	898277	773995	5619.36	959803	15835.9	915505	1917.56	7771.94	2413.04	16863.8	392125	19497.5	1101.31	9348.24	2158.74	1525.84	1669.4	262.1	361362	2124.69
skcm_tcga_pan_can_atlas_2018	TCGA-GF-A3OT-06	2242.52	9546.78	0.3318	1168.55	5195.09	124751	181155	5379.23	0.9954	14140	784672	5569.34	670206	1823.49	125746	5622.1	19907	1308.23	0.6636	1292.3	5148.97	1681.49	282681	278699	2444.92
skcm_tcga_pan_can_atlas_2018	TCGA-GF-A6C9-06	2002.63	3009.96	258152	1655.8	4856.88	148551	529438	6719.2	181159	3757.7	333786	3305.25	333333	2107.79	735145000000001	5368.21	0	1440.22	4430.71	1375.45	1642.66	1079.71	994564999999999	17796.2	640399
skcm_tcga_pan_can_atlas_2018	TCGA-GN-A262-06	1092.66	3478.46	789.29	1802.58	10221.2	126709	351466	6916.19	902799999999999	15622.5	291128	1436.41	7208.45	1897.99	47535.4	24135	19613.5	674649	12509.5	2999.15	1438.3	992552	573.87	237579	2171.4
skcm_tcga_pan_can_atlas_2018	TCGA-GN-A267-06	740253999999999	5641.66	757595	805952	4096.09	954743	575945	9766.89	477991	19245.5	357099	784873	5283.94	1637.32	26286.4	296962	33678.9	569126	17141.4	1547.43	839.43	678859	628642	262244	910725
skcm_tcga_pan_can_atlas_2018	TCGA-GN-A268-06	1427.81	2906.83	615263	108372	3974.48	130109	1217.61	4866.34	1264.86	11895.1	1029.22	1365.05	8925.57	2595.26	21678.2	111522	10158.3	1021.03	13780.9	1181.38	2156.1	3978.26	556351	592265	914231
skcm_tcga_pan_can_atlas_2018	TCGA-GN-A4U3-06	1906.23	2052.08	84.78	850626000000001	3616.07	226887	991926	2758.58	173597	14149.4	316512	1467.5	7623.74	2438.03	60240.2	872023	10782.4	785224	7345.18	537344	1721.03	3293.5	337909	799758	1170.77
skcm_tcga_pan_can_atlas_2018	TCGA-GN-A4U4-06	1375.59	3015.03	1366.59	1567.41	3564.98	207861	380138	7577.4	770141	19439.2	795507	3238.4	8347.18	2213.54	679002999999999	662335	12011.5	1104.83	13926.7	1529.01	4912.55	4009.59	476.67	951226	2659.2
skcm_tcga_pan_can_atlas_2018	TCGA-GN-A4U9-06	1081.7	1067.09	29304	819256999999999	3183.25	242805	845631	4715.44	312716	2564.94	465097	1889.69	183778	2048.35	1134.07	244479	108844	935636	66981	2346	2311.25	1047.83	730508	515751	8200.1
skcm_tcga_pan_can_atlas_2018	TCGA-HR-A2OG-06	1915.07	4354	2727.79	1146.99	3366.3	155156	577965	6824.46	202976	2287.09	254.58	3136.15	2899.11	1898.68	109985	1280.81	2155.33	1180.7	969742999999999	1774.49	3426.85	3414.47	449299	2175.97	1671.63
skcm_tcga_pan_can_atlas_2018	TCGA-QB-AA9O-06	711188	363565	649963	409707	5463.82	684171	538586	7399.39	1019.1	17394.7	393796	945907	5879.9	1007.16	35909.5	468578	21527.5	405729	13881.5	1195.71	708833	704856000000001	817028	302308	689.74
skcm_tcga_pan_can_atlas_2018	TCGA-RP-A694-06	824276	5030.08	1236.53	337636	3704.1	88.35	595721	10451.7	912828	18522.3	441383	1965.33	8050.85	2293.07	16706.2	471078	14870.3	1490.59	13757.3	1655.19	1577.47	4650.29	417085	832176	3235.96
skcm_tcga_pan_can_atlas_2018	TCGA-RP-A695-06	1083.18	1170.55	64198	130109	5876.71	181039	1031.02	8154.04	1654.6	19214.1	636419	2363.35	8343.64	2338.1	24258.4	283329	40879.3	819.17	15565.1	2052.21	1315.21	2564.94	545258	247377	2839.71
skcm_tcga_pan_can_atlas_2018	TCGA-W3-A824-06	848599	2484.46	210656	1265.42	6274.79	715343	330538	6416.87	145042	16822.4	409472	1841.14	7605.82	1108.53	28426.7	235323	20363.6	912679	10338.4	1903.31	1818.45	2999.51	663049	111988	786384
skcm_tcga_pan_can_atlas_2018	TCGA-W3-A825-06	3660.93	6850.16	211205	1293.46	5752.78	840373	214762	6903.96	364606	2240.11	368164	1750.56	139618	1089.37	26560.2	1305.47	17786	718542	3417.96	3059.14	2069.81	2081.81	539795	19905.7	4479.32
skcm_tcga_pan_can_atlas_2018	TCGA-WE-A8JZ-06	656926	2197.94	320067	241735	2926.09	210149	545378	3739.73	171826	6318.38	346178	1054.96	6047.59	2893.66	127638	1036.85	9727.52	1124.03	11409.6	797642	1885.87	4632.98	604759	1384.71	1938.09
skcm_tcga_pan_can_atlas_2018	TCGA-WE-A8K1-06	997064	1142.74	309331	345974	5679.59	109928	544099	5604.6	259906	21407.8	481.04	1776.31	7820.2	2512.57	9227.1	551342	22369	1170.86	12464.8	587133	988496	2547.08	582.02	159352	1214.74
skcm_tcga_pan_can_atlas_2018	TCGA-WE-A8ZN-06	629795	2712.76	360392	342551	7306.87	347904	295272	10239.1	712756	19157.9	172168	609277	2826.05	1099.02	13020.5	727029	675477000000001	616414	22439.8	2789.47	1266.73	716325	1311.33	670.83	408564
skcm_tcga_pan_can_atlas_2018	TCGA-WE-A8ZO-06	1219.18	2139.31	28389	1344.42	4726.76	242117	459901	3675.96	129778	36519.1	637129	2891.21	6822.27	2690.05	813833999999999	693501	13548	1287.24	11687.3	1069.05	2447.94	1807.16	317956	826118	1698.06
skcm_tcga_pan_can_atlas_2018	TCGA-WE-A8ZY-06	1469.49	265692	809558	1096.29	4902.64	307418	1023.18	5192.58	28531	24527.1	441512	2401.21	8562.05	3389.09	40602.7	186163	9700.07	1252.14	13432.6	1038.52	2475.75	3847.36	355.92	312767	3654.07
skcm_tcga_pan_can_atlas_2018	TCGA-WE-AAA3-06	718149	1884.51	959287	557436	5996	103109	927525	7304.66	7365	21773.6	298741	2028.59	9384.81	1848.61	11321.8	1124.08	25319.4	1006.24	13872.8	1136.05	1578.4	1626.28	396327	342011	1924.1
skcm_tcga_pan_can_atlas_2018	TCGA-YD-A89C-06	877009	1317.73	1455.57	985262	5698.74	142176	301.69	16853.5	46814	3247.51	571305	2073.69	4432.6	1675.34	45075	299523	3816.21	787169	16363.7	2208.06	2652.8	2066.32	375813	2149.98	7394.02

## Sheet: mRNA Expression, RSEM NF1
STUDY_ID	SAMPLE_ID	MAP2K1	JUN	RXRG	CPT1A	AKT1	BRAF	PPARA	ATF4	PPARGC1A	SCD	TFAM	HIF1A	MITF	MTOR	SERPINE2	AXL	MLANA	NFKB1	SOX10	TP53	YAP1	TEAD1	TAZ	NGFR	KDM5B
skcm_tcga_pan_can_atlas_2018	TCGA-BF-A1PV-01	765783	2747.16	59773	1539.15	4926.78	138972	493126	5036.16	53796	9901.97	665571	1092.95	5533.77	1864.32	63366.1	1735.21	9395.1	592.05	11947.1	2230.13	3311.12	4636.58	364913	1883.14	1867.9
skcm_tcga_pan_can_atlas_2018	TCGA-BF-A1PZ-01	1162.66	1617.29	2125.43	1210.6	7128.87	803606	453747	6752.73	755939	22457.9	316553	1667.71	5998.01	2418.76	25763.7	194026	19099.8	908.41	20100.2	1349.32	1889.54	3131.01	1046.83	3188.76	3538.61
skcm_tcga_pan_can_atlas_2018	TCGA-D3-A2JA-06	1150.34	2886.04	530.18	906306	2758.56	161712	562162	7910.36	40991	1922.07	331982	3893.24	453604	1804.95	218470	4191.89	27027	1301.8	10290.1	2068.47	2580.63	3058.56	275225	25815.3	2451.35
skcm_tcga_pan_can_atlas_2018	TCGA-D3-A2JC-06	1465.37	2932.58	2895.03	881308	4534.52	298345	243.44	12312.5	582559	11188.9	285426	4302.79	12716.6	1877.67	109802	396851	17914.4	1386.35	19153.8	1658.86	1285.43	2417.04	409.77	181268	1895.84
skcm_tcga_pan_can_atlas_2018	TCGA-D3-A2JD-06	1121.27	1222.84	2085.74	924612	10049.5	144124	539542	3260.9	934959	13943.1	75388	1553.95	4818.18	4127.86	17041.8	494457	31200.7	1321.88	24741.3	1810.42	819.29	848485	511826	1821.51	2947.89
skcm_tcga_pan_can_atlas_2018	TCGA-D3-A2JF-06	946387999999999	2458.46	3824.21	1317.63	3883.49	405268	227964	10025.8	20263	12138.3	319149	1052.18	651976	1196.56	171081	8035.97	182371	1560.79	17196	1242.65	1476.7	2060.79	776596	24009.1	889058
skcm_tcga_pan_can_atlas_2018	TCGA-D3-A2JO-06	1282.6	1034.74	64635	359.31	3762.32	137789	307308	4078.74	492398	10408.5	689534	3702.97	6025.41	1594.42	15322.8	740654	7188.84	1273.6	7093.06	1136.69	1450.75	1524.49	376937	5792.14	2309.51
skcm_tcga_pan_can_atlas_2018	TCGA-D3-A3CE-06	1796.39	1459.78	553311	1171.72	3504.3	382342	861579	4234.94	144407	5537.97	738.87	2358.02	7588.1	2239.06	76106.6	556678	9712.31	1568.28	15292.9	1689.11	4883.65	1711.93	429106	227834	2257.76
skcm_tcga_pan_can_atlas_2018	TCGA-D3-A51R-06	2134.03	5041.15	301558	814542	4107.71	447782	193687	4136.47	436276	1826.13	923371	2955.17	312585	2461.36	2552.93	496204	86296	534558	436276	3310.42	2810.86	1811.74	425249	3648.9	4926.08
skcm_tcga_pan_can_atlas_2018	TCGA-D3-A8GI-06	1260.14	2031.22	396075	640.5	14496.9	597681	366637	8866.19	166815	15683.3	132917	1818.91	4198.04	2084.75	9207.85	346.12	14827.8	1086.53	47610.2	590544	1198.93	1692.24	858162	551293	775201
skcm_tcga_pan_can_atlas_2018	TCGA-D3-A8GQ-06	4766.19	899.04	14055	630124	3862.73	129773	464277	5607.87	129773	2637.15	553291	3241.51	514875	1755.45	22508.8	1980.79	196767	669478	2749.12	2342.94	734.13	3709.53	413212	29168	3363.79
skcm_tcga_pan_can_atlas_2018	TCGA-D9-A149-06	2988.63	1667.37	26546	1107.78	4938.94	348819	370321	2104.06	143.35	13683.8	386249	2204.41	9753.38	2807.01	23980.6	684364	6925.14	1108.57	9694.19	2526.68	2841.25	2024.69	431643	737191	1158.75
skcm_tcga_pan_can_atlas_2018	TCGA-D9-A6EC-06	1033.9	680531	459905	1866.96	6345.4	135399	652229	7915.51	369854	8588.32	164344	2576.11	9440.6	2278.3	65014.8	1345.62	340265	866423	14753.6	166595	1414.45	2228.13	472126	477594	1417.67
skcm_tcga_pan_can_atlas_2018	TCGA-DA-A1I0-06	733762	697258	1615	213252	10137.1	165.27	504189	994212000000001	102818	17117.3	472201	1221.63	2004.19	1233.43	3363.29	382711	18164.5	1222.39	23176.3	2498.86	583778	1034.27	793222	536558	2115
skcm_tcga_pan_can_atlas_2018	TCGA-DA-A1IC-06	1189.93	506618	172884	1161.65	3582.43	248696	687124	2937.42	1125.95	6958.28	551544	4845.57	8137.59	2747.69	51801	184918	8948.66	1197.75	12627.4	1616.93	3031.69	2839.55	399118	306458	3914.16
skcm_tcga_pan_can_atlas_2018	TCGA-DA-A95V-06	1136.4	1493.62	1997.02	2006.96	5305.26	676505	543857	14363.8	68977	16204.3	104129	516001	5655.45	5806	6188.69	337589	28581	691759	29154	1390.15	427.79	1213.73	425.8	171779	1522.8
skcm_tcga_pan_can_atlas_2018	TCGA-DA-A95X-06	1372.26	2654.56	119071	1612.04	4744.85	309454	427.87	7257.11	469414	13374.6	756297	19428.5	4689.89	2431.14	148781	2915.93	2841.35	960092	9312.72	1749.75	3322.54	3970.56	509503	126268	1360.48
skcm_tcga_pan_can_atlas_2018	TCGA-DA-A95Z-06	494032	337428	0	91763	4867.05	238439	622.11	11608.4	28902	8030.35	463873	1444.36	6698.7	1885.84	23974.7	151012	26266.6	708815	10605.5	1515.17	1323.7	1888.01	628613	679191	1361.27
skcm_tcga_pan_can_atlas_2018	TCGA-EB-A3Y7-01	611983	480945	138202	385308	11815.8	735237	291331	12356.4	135438	23381.6	337214	265902	1947	773934	3358.32	101717	74225.8	359327	29272.4	1232.77	320.63	484262	948622	453304	2043.19
skcm_tcga_pan_can_atlas_2018	TCGA-EB-A41A-01	1083.03	2718.58	762785	406.53	3902.05	757007	175961	6455.94	215545	10358.9	406819	949437000000001	7056.05	631898	42627.3	858133	7439.76	603872	13495.8	947414	1989.6	2770.59	582779	1464.03	1693.44
skcm_tcga_pan_can_atlas_2018	TCGA-EB-A4IS-01	1168.36	2122.12	129065	791842	6336.92	163604	407192	4414.39	211594	11454.4	287216	2231.19	6376.91	2018.14	30651	2384.98	13175.6	1204.85	17697.2	2660.92	1506.97	2952.14	484267	1942.89	1970.88
skcm_tcga_pan_can_atlas_2018	TCGA-EE-A17X-06	1292.05	225689	859942	2055.15	11469.5	936139	699202	3808.06	2931.42	36017.1	443033	3855.59	11691.6	3415.82	28240.9	914369	9472.79	1119.01	20900.2	2338.9	1535.2	2904.93	723149	37373	1265.24
skcm_tcga_pan_can_atlas_2018	TCGA-EE-A180-06	710.6	1222.73	184848	149697	11748.2	210303	299091	5380	951515	25953.3	332727	2602.73	11940.6	2199.7	18299.1	238788	19245.8	903636	20568.2	2217.88	2676.36	11147.3	247879	165151	4200
skcm_tcga_pan_can_atlas_2018	TCGA-EE-A181-06	1144.38	2111.11	150842	959259	3384.18	295286	928.62	4072.73	307407	32455.6	420875	1295.29	5103.7	2695.29	19609.4	458249	15450.2	1336.03	9708.08	1486.53	2089.56	1262.63	495.96	457912	1386.87
skcm_tcga_pan_can_atlas_2018	TCGA-EE-A182-06	755.69	1233.92	101118	314073	19123	372787	124418	3394.22	454334	26842	852749	1027.03	2440.35	1013.05	7497.2	334576	25881.2	684995	37838.8	4917.52	394688	613234	878844	353681	3055.45
skcm_tcga_pan_can_atlas_2018	TCGA-EE-A20C-06	1644.38	899669	241722	537417	7087.75	224172	684768	10293.7	608278	23015.2	592053	2143.38	3139.74	2256.95	745182000000001	251656	10558.3	1147.02	16814.2	1612.25	5357.95	3712.25	295033	280795	1905.96
skcm_tcga_pan_can_atlas_2018	TCGA-EE-A29L-06	699607	1615.5	404848	338122	5665.48	131359	1390.79	10091.3	44883	14610.7	417715	2167.87	9280.39	5331.85	6525.75	418912	6666.38	1772.89	23344.8	1192.7	1200.78	2908.44	347996	228606	2324.96
skcm_tcga_pan_can_atlas_2018	TCGA-EE-A29N-06	1887.85	874058	112375	1275.59	5898.86	191311	1091.96	5972.32	1562.01	32429.2	828286	3105.66	5731.12	2532	36057.8	408661	13846.8	2140.88	10797.6	1373.72	2970.54	2974.65	352748	1235.3	1222.69
skcm_tcga_pan_can_atlas_2018	TCGA-EE-A29V-06	1113.9	400973	995420999999999	603.32	13091.3	90727	775043	5563.25	749284	54210.6	208357	1809.1	6599.89	2465.66	9424.16	423297	16965.1	1329.71	22517.2	180309	636806	1712.65	432856	345449	2982.54
skcm_tcga_pan_can_atlas_2018	TCGA-EE-A2A2-06	1587.1	738779	16727	972122	6122.67	190131	344299	8238.64	119877	18661	904656	3499.02	11252	2618.9	45574	215222	20886.5	1785.34	13265.7	286033	4010.59	8224.7	428389	262615	2287.71
skcm_tcga_pan_can_atlas_2018	TCGA-EE-A2GC-06	1171.75	7782.26	974013999999999	316308	3791.22	219534	389785	4405.91	508961	17654.1	559.14	3145.16	10792.1	3027.78	19352.2	928315	24134.4	1245.52	6529.57	707885	1907.71	5439.96	405018	228495	1297.49
skcm_tcga_pan_can_atlas_2018	TCGA-EE-A2GI-06	1226.89	1606.5	1331.98	684.75	5831	152896	481826	4710.7	935512000000001	10397.9	513406	1584.62	4721.33	1248.81	43066.7	545298	11695.8	912374	11319.9	2238.72	1827.25	1286.02	374117	709763	2442.27
skcm_tcga_pan_can_atlas_2018	TCGA-EE-A2GO-06	1411.6	824425	892142	1847.56	4350.41	175649	554742	9191.1	0.5914	3241.52	284468	4102.02	601759	962518999999999	175445	5356.1	32528	1041.18	10824	1814.74	4770.31	5053.01	158793	4014.49	2032.38
skcm_tcga_pan_can_atlas_2018	TCGA-EE-A2GR-06	1154.01	2878.75	494204	710183	7164.91	199687	318329	4626.21	50131	17323.9	605744	2409.19	11168.7	1820.57	27637.4	156.24	12888.1	1290.44	16171.7	2994.46	3025.38	885304999999999	286162	538903	1995.61
skcm_tcga_pan_can_atlas_2018	TCGA-EE-A2M5-06	2592.73	5514.82	0.6976	1495.99	4171.96	137775	865016	5352.28	13952	14971.7	867457	4411.93	976631	814.44	2155.56	7215.91	31392	910.01	13952	681.2	4601.67	3411.58	304.5	641786	1212.42
skcm_tcga_pan_can_atlas_2018	TCGA-EE-A2MI-06	1181.51	5219.83	500932	1274.39	3274.54	153858	730824	4708.76	65598	13031.1	407603	3491.32	486918	1852.55	38112.6	5021.84	1789	1595.23	11132.9	1695.12	2348.71	12232.3	234364	28533.4	1276.78
skcm_tcga_pan_can_atlas_2018	TCGA-EE-A2MJ-06	1010.33	3061.34	307946	1114.04	4403.05	167147	774804	3255.25	1216.55	17270.5	646356	2359.41	7234.66	2764.1	7752.16	659531	12099.6	1416.22	11094.3	1239.19	1184.44	2207.08	492384	387814	2418.28
skcm_tcga_pan_can_atlas_2018	TCGA-EE-A2MQ-06	1441.71	1779.99	20626	2937.78	4663.8	341698	995187	9407.01	103816	965795999999999	688553	4130.63	4232.73	3384.32	53534.2	1172.57	23146.8	1061.19	13810.9	299759	3255.07	5011	256789	183568	2548.99
skcm_tcga_pan_can_atlas_2018	TCGA-EE-A2MS-06	1514.31	1246.92	4361.86	1001.09	3592.82	168963	633067	6286.8	713198	11415.5	700508	1844.82	5823.79	1792.6	35151.9	741479	3289.34	398115	15818	2015.23	2168.24	2443.8	591733	4443.44	2663.16
skcm_tcga_pan_can_atlas_2018	TCGA-EE-A2MT-06	1533.6	1755.92	106668	1180.73	6855.06	80001	536622	4370.93	902575	11036	605956	5366.22	4557.59	2210.9	41460.6	2218.28	11225.6	860729	12058	503391	1346.48	2757.37	406938	5568.48	3189.78
skcm_tcga_pan_can_atlas_2018	TCGA-EE-A3AE-06	1342.86	1046.82	318201	644656	5368.72	138608	828519	3989.75	85385	19106.3	455102	3059.63	14869.8	2296.86	994851000000001	398748	14040.1	1486.27	21822.7	292301	1897.82	5570.51	308.24	933542	1051.09
skcm_tcga_pan_can_atlas_2018	TCGA-EE-A3J5-06	1471.41	1424.33	3494.03	882536999999999	4038.88	126417	828017	6079.96	338363	18586.1	480454	1770.53	10861	2674.87	50308.3	797.69	24551.2	965338	11367	802461	1274.74	1958.96	274643	550308	1501.68
skcm_tcga_pan_can_atlas_2018	TCGA-EE-A3JD-06	1994.37	1064.83	1579.73	1228.02	4210.13	230999	629657	6460.51	29806	7008.94	664.68	3888.23	529806	2398.66	17172.9	6931.45	14903	2365.13	9175.86	902385	1226.53	2805.51	441878	23485.8	883756
skcm_tcga_pan_can_atlas_2018	TCGA-ER-A194-01	317759	2413.96	1906.94	162513	9627.85	158253	227032	4757.93	72431	12081.4	365198	307375	3048.8	2015.9	8075.15	443716	49727.2	566058	60492.7	2397.53	465628	1004.3	839956	1264.2	961689
skcm_tcga_pan_can_atlas_2018	TCGA-ER-A19A-06	1916.66	5562.63	607195	1874.54	4779.93	175504	619394	4042.14	368753	30571.3	416441	7217.58	670.41	2072.78	36753	4637.97	153878	2379.15	2848.83	1201.64	1566.23	1597.56	370139	18359.2	1272.34
skcm_tcga_pan_can_atlas_2018	TCGA-ER-A19B-06	1267.31	403953	2505.89	3698.34	3037.79	343273	1984.05	7390.43	495146	36621	400485	2634.88	2522.54	1806.52	62873.8	274619	12112.3	1494.11	13109.9	1556.87	3449.38	4650.49	351248	288488	2004.51
skcm_tcga_pan_can_atlas_2018	TCGA-ER-A19F-06	914122	531631	938703	443222	4970.14	124165	455.01	4686.05	43222	12209	655403	1908.45	915442000000001	2847.94	44811.4	963064999999999	13360.3	1374.07	20014.9	1233.79	2518.66	4589	329273	572102	2551.67
skcm_tcga_pan_can_atlas_2018	TCGA-ER-A19P-06	1414.78	1078.98	681348	1271.78	5353.14	166976	454586	3925.36	556823	10848.1	464845	2097.46	4376.76	1978.24	25061.3	2153	3373.13	2029.19	5158.57	2566.55	1413.64	1940.39	757407	481825	2318.56
skcm_tcga_pan_can_atlas_2018	TCGA-ER-A19T-06	2196.97	10464.6	4857.6	1348.64	9835.7	182407	627.07	22540.8	535866	5463.42	240279	1832.49	1850.81	2028.09	51872.1	1006.17	12295.6	850134	9065.41	2061.42	2696.91	1757.77	532.57	156401	784936
skcm_tcga_pan_can_atlas_2018	TCGA-FR-A3R1-01	1179.99	1686.75	16644	255992	3668.44	197071	490013	2298.6	43276	12448.7	571571	3686.09	6468.04	2505.66	77829.2	269308	16664.8	1245.34	11100.5	1550.6	4156.79	5721.04	341545	673102	1045.61
skcm_tcga_pan_can_atlas_2018	TCGA-FR-A726-01	1099.84	2317.78	384204	1206.8	5276.3	228686	797491	5120.48	215216	12726.2	579521	2260.83	5497.95	2559.32	35364.2	595746	5774.7	1070.87	9162.12	1739.48	953.01	1470.38	367979	621768	2781.58
skcm_tcga_pan_can_atlas_2018	TCGA-FR-A7U9-06	1864.78	5426.91	53424	1544.44	5288	665372	257406	6391.94	2914	2277.8	539582	2398.74	206897	1883.92	285575	3127.73	63137	1066.54	53424	638174	1273.92	1817.87	519184	6977.17	440019
skcm_tcga_pan_can_atlas_2018	TCGA-FR-A8YC-06	1075.9	1988.45	34662	633.16	4878.68	167533	604853	8051.99	169266	9621.03	513576	2009.24	4573.66	1564.99	34043.9	251.3	7250.14	1164.64	12584.6	1321.2	3021.37	2623.92	634315	183709	2662.62
skcm_tcga_pan_can_atlas_2018	TCGA-FR-A8YD-06	606048	1529.24	12404	574719	9588.9	116952	815121000000001	30419.4	324867	15717.7	167159	997046999999999	4045.48	2575.31	21216.8	202008	24623.7	991731	33632	4015.36	1189.01	1928.53	622563	921441	4424.69
skcm_tcga_pan_can_atlas_2018	TCGA-FS-A1Z3-06	1470.2	1891.1	4317.71	361774	6683.69	200112	806343	3949.48	2284.59	2994.39	567.78	2358.41	5955.94	4402.75	761489999999999	265226	6418.47	1840.02	13763.7	3312.38	4606.23	5098.79	234353	359809	3314.9
skcm_tcga_pan_can_atlas_2018	TCGA-FS-A1ZA-06	1214.41	1835.8	2107.74	2124.23	2347	196083	1445.74	6784.34	0.5996	7220.58	421848	1797.12	852.99	3197.29	682437000000001	296822	23986	1740.76	9108.25	2645.02	1481.71	997203	453928	903.36	3135.82
skcm_tcga_pan_can_atlas_2018	TCGA-FS-A1ZP-06	765132	844652	1298.41	3820.17	3161.06	253738	854177	5219.16	1077.82	11665.1	430517	4733.78	13805.5	2481	53247	826363999999999	31940.6	1269.45	16290.3	2381.94	4247.64	4956.66	227069	284979	5738.45
skcm_tcga_pan_can_atlas_2018	TCGA-FS-A1ZQ-06	1480.72	1774.82	766422	958892	7534.75	244396	1117.09	3581.13	834963	16468.4	156123	2281.96	4433.06	3440.24	13903.9	468369	11110.7	1049.94	26231.8	1642.58	1543.57	3152.92	419905	791692	2972.57
skcm_tcga_pan_can_atlas_2018	TCGA-FS-A1ZR-06	832.86	677566	633.21	845891	3601.36	174012	817458	4758.89	2255.62	7274.1	460.62	2075.35	931191000000001	2603.92	55883.7	488769	12216.4	1529.71	13146.4	1516.06	3584.02	3783.34	327552	309923	1305.94
skcm_tcga_pan_can_atlas_2018	TCGA-FS-A1ZZ-06	855055	787695	304692	995944999999999	3349.23	243224	474789	4655.16	118432	14807.8	678801	2003.02	7937.62	2427.2	40984.5	166918	32892.4	829822	11701.5	1786.02	1535.12	4801.94	707.15	397424	4348.35
skcm_tcga_pan_can_atlas_2018	TCGA-FS-A4F4-06	887241	3085.52	991724	1973.1	8933.79	758621	1701.38	12582.8	310345	25130.3	97931	631724	5071.03	1879.31	12030.3	682069	11989	1473.1	32654.5	2140	595862	2133.79	613103	373103	657931
skcm_tcga_pan_can_atlas_2018	TCGA-FW-A3I3-06	1048.41	6907.51	199217	1156.53	3239.42	205976	635717	4203.13	71149	11321.6	615439	2464.6	15962.3	1557.81	25140.9	315902	15080.4	986482	4622.55	2257.92	2614.02	2873	332622	444682	2837.07
skcm_tcga_pan_can_atlas_2018	TCGA-FW-A3R5-06	1575.56	3041.13	13486	682.4	6875.93	181726	723196	9973.36	225893	22624.4	940324	6469.66	18574.5	2374.24	5829.74	375253	19474.7	2742.41	9643.29	1185.77	3939.31	4062.71	353338	1358.4	874241
skcm_tcga_pan_can_atlas_2018	TCGA-FW-A3TU-06	901319	857106000000001	1028.63	810468	14225.2	595932	215054	12238.9	64257	15047.5	198471	676253	6225.16	863324	9358.73	311957	29297.6	260137	41360.3	3922.79	842078	1324.52	716673	492292	458609
skcm_tcga_pan_can_atlas_2018	TCGA-GF-A4EO-06	1410.48	2348.24	363835	2092.74	3673.37	345.78	651074	7520.72	321.16	15229.7	344686	2509.1	6666.67	1577.9	771167000000001	394474	4885.24	1542.33	6083.44	1542.33	3691.97	1055.94	571194	386267	1251.81
skcm_tcga_pan_can_atlas_2018	TCGA-GN-A262-06	1092.66	3478.46	789.29	1802.58	10221.2	126709	351466	6916.19	902799999999999	15622.5	291128	1436.41	7208.45	1897.99	47535.4	24135	19613.5	674649	12509.5	2999.15	1438.3	992552	573.87	237579	2171.4
skcm_tcga_pan_can_atlas_2018	TCGA-GN-A266-06	1104.11	8661.04	207682	1359.53	3672.64	196238	411661	4290.97	20196	6141.59	356459	4199.08	1100.68	3287.23	28188.2	10476.3	649974	1238.35	907909999999999	1769.17	2317.49	2780.98	488406	44502.8	1295.91
skcm_tcga_pan_can_atlas_2018	TCGA-GN-A269-01	NA	NA	NA	NA	NA	NA	NA	NA	NA	NA	NA	NA	NA	NA	NA	NA	NA	NA	NA	NA	NA	NA	NA	NA	NA
skcm_tcga_pan_can_atlas_2018	TCGA-GN-A26C-01	1147.08	6828.44	10132	2308.34	2969.27	121918	720702	11123.3	16886	6403.92	217156	1852.75	106383	3482.95	6274.23	8331.64	10132	1282	15656.9	524823	1591.35	2326.92	400.54	33587	832151
skcm_tcga_pan_can_atlas_2018	TCGA-GN-A8LK-06	1506.93	2227.69	829715	680656	4677.76	554752	532562	5290.88	2029.91	15901.6	209358	1194.89	8753.98	2342.5	3142.79	574047	22924.7	436083	21219	912687	379643	1087.31	625181	815244	1124.46
skcm_tcga_pan_can_atlas_2018	TCGA-W3-A828-06	1564.13	9131.78	954457	2949.61	7307.65	988372	699612	7040.7	620155	4429.75	357558	3912.79	448643	1817.83	2102.71	4021.8	24225	1482.56	1938	424903	3599.32	3042.64	357074	1386.14	2430.72
skcm_tcga_pan_can_atlas_2018	TCGA-W3-AA1V-06	1865.76	9009.75	0.3751	589647	3328.21	104651	670293	6725.06	371343	5424.23	1263.69	5440.36	207052	2529.63	211178	6374.34	16129	1092.27	56264	377344	1820.33	4559.64	239.31	221305	595649
skcm_tcga_pan_can_atlas_2018	TCGA-WE-A8K6-06	1272.02	2044.94	1522.31	808067	4358.65	942672	335854	5136.03	21923	5596.4	211334	2589.06	1557.38	740984	207461	4441.96	1466.18	478.79	9941.91	2056.34	2954.73	1352.63	288.94	4720.38	1636.3
skcm_tcga_pan_can_atlas_2018	TCGA-WE-A8ZM-06	2085.73	1025.97	414219	1181.78	3114.09	783312	690081	6785.01	888038	13356.7	304811	1634.74	3515.96	1670.92	50865.5	3319.71	2553	1091.95	19264.8	2014.9	2400.17	802043	429119	4172.84	1652.62
skcm_tcga_pan_can_atlas_2018	TCGA-YD-A9TA-06	1571.8	1014.53	479288	598267	6428.59	156392	398732	7200.1	145269	10576.7	355253	2562.61	735.11	2310.49	9474.53	852404	0.3371	880.38	0.3371	623883	2849.1	1897.26	465469	293235	4832.65
skcm_tcga_pan_can_atlas_2018	TCGA-YG-AA3P-06	1013.7	738945	2143.31	3368.67	6864.68	189132	494939	13625.5	270112	7677.14	883857	1278.64	10553	1992.01	2653.7	134257	39325.5	1392.12	16408.1	2744.27	2391.58	1407.57	719766	53277	1280.77

## Sheet: mRNA Expression, RSEM Triple
STUDY_ID	SAMPLE_ID	MAP2K1	JUN	RXRG	CPT1A	AKT1	BRAF	PPARA	ATF4	PPARGC1A	SCD	TFAM	HIF1A	MITF	MTOR	SERPINE2	AXL	MLANA	NFKB1	SOX10	TP53	YAP1	TEAD1	TAZ	NGFR	KDM5B
skcm_tcga_pan_can_atlas_2018	TCGA-3N-A9WC-06	1132.93	2924.02	188698	547626	2640.97	103182	779685	5273.91	242497	22035.5	527.15	1420.46	2936.06	3874.74	47630.2	638362	16083.5	911774	9985.75	343.27	2976.21	1252.23	381411	237679	1179.97
skcm_tcga_pan_can_atlas_2018	TCGA-3N-A9WD-06	903027999999999	3848.23	6383	1445.39	5296.45	112057	659574	14909.2	733333	6197.87	351064	1780.14	3426.24	1733.33	68596.5	634752	17239	1008.51	10400.7	1140.43	3153.9	2062.41	397872	855319	1185.11
skcm_tcga_pan_can_atlas_2018	TCGA-BF-A1PU-01	1172.73	1698.38	2295.13	487338	7891.23	600649	970779	12451.3	42208	25186.4	125325	1412.01	8513.96	1715.26	50255.2	309091	19124.4	1101.62	26847.1	5618.83	973052	2487.01	391558	537013	1238.31
skcm_tcga_pan_can_atlas_2018	TCGA-BF-A1PX-01	1735.12	1477.58	1072.3	1366.7	5558.92	935002	357317	6224.89	169274	13284.3	179701	2465.07	2111.92	1864.79	38224.2	749044	19562	1464.03	10208.6	2622.52	1855.06	699.34	352798	273201	1885.99
skcm_tcga_pan_can_atlas_2018	TCGA-BF-A1Q0-01	1752.29	4998.4	28162	3611.07	1149.71	413277	282324	8197.25	31682	15879.8	558663	3388.59	468897	3142.52	14348.5	13279.4	1206.39	1133.87	13153	1059.24	1890.72	3770.54	338296	680115000000001	660398
skcm_tcga_pan_can_atlas_2018	TCGA-BF-A3DJ-01	1598.33	1111.49	731001	1377.22	2341.55	112011	367051	3555.06	214716	18106.2	310874	1186.28	1882.82	1811.82	344580	437.36	9567.12	1372.74	7302.43	1661.21	3754.26	1536.79	259866	290539	1366.53
skcm_tcga_pan_can_atlas_2018	TCGA-BF-A3DL-01	1602.06	654251	1243.81	347954	15285.5	103896	410194	7778.98	281794	18412.2	686106	2518.5	4252.88	2377.36	26010.3	325.41	22068.1	1384.46	31317.8	236217	705709	1309.48	567998	268072	1387.4
skcm_tcga_pan_can_atlas_2018	TCGA-BF-A3DM-01	1930.86	3040.68	1563.1	1645.1	7338.24	255926	1193.15	3072.39	1155.35	15111.5	445548	2450.99	4191.86	2684.18	20880.5	813581	10743.4	1475.02	14022.7	2832.48	2375.4	2819.35	311339	1508.65	4000.96
skcm_tcga_pan_can_atlas_2018	TCGA-BF-A5EO-01	1509.29	2620.74	2392.16	1040.76	14692.5	603715	454076	7940.14	263158	7625.39	830753	805.47	1899.38	3309.08	88423.1	825077	8640.35	939111999999999	32252.8	1304.44	1603.72	1784.83	537152	5163.05	1352.94
skcm_tcga_pan_can_atlas_2018	TCGA-BF-A5EP-01	934.01	1236.54	1671.24	992214	8082.9	483386	929049	7418.8	842198	10807.8	365.83	2654.24	3806.12	3095.95	97171.2	1155.39	20568.9	816756	18824	1028.18	1467.27	5247.07	283364	11016.6	1540.08
skcm_tcga_pan_can_atlas_2018	TCGA-BF-A5EQ-01	1411.23	1980.1	332349	1265.99	4388.76	130316	442987	6971.9	249262	4600.85	261507	1890.46	4897.34	2195.69	19413.6	394884	17014.5	1122.55	15488.8	1783.75	2002.41	2834.59	570679	914836	1000.55
skcm_tcga_pan_can_atlas_2018	TCGA-BF-A5ES-01	964936	1470.52	531792	1264.16	14239.9	895954	381503	3821.97	242775	179125	104624	1797.69	10304	1550.87	10019.7	515607	47996.5	1293.64	21087.3	1650.29	1698.84	2323.12	620231	140462	552023
skcm_tcga_pan_can_atlas_2018	TCGA-D3-A1Q3-06	1090.33	2393.63	52718	795827	3294.01	252169	576606	4029.87	39539	21348.3	424163	2567.16	5829.54	2324.44	8363.98	373202	27189.9	1832.84	14542.1	1281.93	2531.36	4172.21	383526	237452	2006.15
skcm_tcga_pan_can_atlas_2018	TCGA-D3-A1Q4-06	1153.58	1129.71	2553.34	1578.45	2934.4	182862	660025	7728.08	934879	5249.91	370212	3538.33	2690.96	1333.14	121298	5005.72	182114	968909	8058.66	2164.43	3541.7	4287.73	238955	2261.66	1773.65
skcm_tcga_pan_can_atlas_2018	TCGA-D3-A2J6-06	1303.67	506636	224287	496.35	4596.22	123756	733245	12530.9	1181.82	974883999999999	425348	890179	10943.9	2709.36	11737.6	273391	41090.2	1324.15	16198.7	976443	671865	1020.57	228932	434638	1866.95
skcm_tcga_pan_can_atlas_2018	TCGA-D3-A2J8-06	1596.59	4385.78	58055	1352.39	6396.81	122787	326.56	5932.37	81277	5472.28	359071	3418.58	100145	1603.48	3269.09	12813.9	40639	1688.82	142235	1184.62	1788.97	2733.53	889986	1975.62	1350.65
skcm_tcga_pan_can_atlas_2018	TCGA-D3-A2JA-06	1150.34	2886.04	530.18	906306	2758.56	161712	562162	7910.36	40991	1922.07	331982	3893.24	453604	1804.95	218470	4191.89	27027	1301.8	10290.1	2068.47	2580.63	3058.56	275225	25815.3	2451.35
skcm_tcga_pan_can_atlas_2018	TCGA-D3-A2JC-06	1465.37	2932.58	2895.03	881308	4534.52	298345	243.44	12312.5	582559	11188.9	285426	4302.79	12716.6	1877.67	109802	396851	17914.4	1386.35	19153.8	1658.86	1285.43	2417.04	409.77	181268	1895.84
skcm_tcga_pan_can_atlas_2018	TCGA-D3-A2JD-06	1121.27	1222.84	2085.74	924612	10049.5	144124	539542	3260.9	934959	13943.1	75388	1553.95	4818.18	4127.86	17041.8	494457	31200.7	1321.88	24741.3	1810.42	819.29	848485	511826	1821.51	2947.89
skcm_tcga_pan_can_atlas_2018	TCGA-D3-A2JF-06	946387999999999	2458.46	3824.21	1317.63	3883.49	405268	227964	10025.8	20263	12138.3	319149	1052.18	651976	1196.56	171081	8035.97	182371	1560.79	17196	1242.65	1476.7	2060.79	776596	24009.1	889058
skcm_tcga_pan_can_atlas_2018	TCGA-D3-A2JH-06	1060.9	1357.07	1518.17	2531.08	5688.77	348.91	615042	5052.96	468773	11132.5	722148	2729.86	9077.88	2592.79	15281.7	941107	15094.2	1433.32	8606.73	1711.02	2979.68	3231.57	474114	1047.92	1765.32
skcm_tcga_pan_can_atlas_2018	TCGA-D3-A2JK-06	718139	3519.38	1143.41	290698	16957.4	3876	259.69	5515.5	736434	34891.5	387597	914729	1573.64	674419	17387.6	155039	20453.5	697674	37395.3	3062.02	689923	635659	786822	775194	484496
skcm_tcga_pan_can_atlas_2018	TCGA-D3-A2JO-06	1282.6	1034.74	64635	359.31	3762.32	137789	307308	4078.74	492398	10408.5	689534	3702.97	6025.41	1594.42	15322.8	740654	7188.84	1273.6	7093.06	1136.69	1450.75	1524.49	376937	5792.14	2309.51
skcm_tcga_pan_can_atlas_2018	TCGA-D3-A2JP-06	1123.45	3181.25	1347.79	3701.84	2563.6	959559	518.75	8835.29	459559	23277.9	166177	1016.54	4680.88	1109.93	97963.2	456985	15988.6	890073	11879.8	1094.85	2075	1486.76	338603	607721	701838
skcm_tcga_pan_can_atlas_2018	TCGA-D3-A3C6-06	827703	1095.82	2355.81	1039.33	6198.81	122659	425094	3401.37	1303.06	7094.57	733146	2467.54	5490.64	1405.74	38154.2	280587	12081.8	1675.09	10503.7	6014.04	1941.01	2305.24	491573	200999	2397
skcm_tcga_pan_can_atlas_2018	TCGA-D3-A3C8-06	1265.18	3114.18	0	1020.46	3655.65	86209	293014	8364.21	19373	10553.8	440731	2484.56	401986	1504.3	23519.6	6042.86	92021	1831.7	6255.48	1017.07	1460.71	1176.9	557937	22681.2	698.39
skcm_tcga_pan_can_atlas_2018	TCGA-D3-A3CB-06	1876.63	2169.67	564802	2191.14	6793.83	216359	756851	4176.45	320081	18206.1	429071	2710.97	4357.56	1852.83	44938.6	1049.79	2903.02	1563.13	10645.7	1672.93	3014.44	1335.83	440416	383287	1098.81
skcm_tcga_pan_can_atlas_2018	TCGA-D3-A3ML-06	590588	922014999999999	12009	180.14	5429.71	148315	642498	5030.7	12009	7842.68	649103	666817	8277.11	2176.69	157879	3825.56	13116	2010.06	12955	838249999999999	5097.05	2880.13	221572	240186	1555.81
skcm_tcga_pan_can_atlas_2018	TCGA-D3-A3MR-06	1342.91	3099.49	305877	1651.09	3832.95	139287	309579	7074.04	101805	15391	202221	2426.19	3852.38	1133.27	34979.2	560851	10384.5	784822	9310.97	1714.95	1142.53	2261.45	896807	341509	1117.08
skcm_tcga_pan_can_atlas_2018	TCGA-D3-A3MV-06	1247.19	1053.09	2974.79	1042.27	2948.83	307.46	766641	6731.98	267907	6373.84	762624	2340.09	3361.35	1795.94	189172	2621.91	4975.6	1108.09	10429.2	2192.39	1558.93	3363.52	234844	3699.41	2939.56
skcm_tcga_pan_can_atlas_2018	TCGA-D3-A51G-06	1606.46	4351.34	1565.99	1226.25	5150.47	138144	330674	10804.9	79768	3787.16	511965	6617.11	737491	2876	43832.1	3574.69	29007	1127.27	10465.9	239666	4442.35	6072.88	347716	2919.51	2959.39
skcm_tcga_pan_can_atlas_2018	TCGA-D3-A51J-06	1287.41	1018.74	1503.84	1828.38	3797.43	113533	573017	4903.33	238534	26963.9	317281	1277.92	4189.64	1719.82	34042.3	571488	11456.5	1312.32	8650.69	1131.13	1818.82	1222.49	456044	416.67	717896
skcm_tcga_pan_can_atlas_2018	TCGA-D3-A51T-06	1213.63	6568.92	347368	275188	5379.45	123308	683208	12394.5	234587	5395.99	308772	2693.23	9588.47	1775.44	38187.5	408.02	17616	1997.49	18429.6	151378	3338.85	5659.15	510777	369925	1676.19
skcm_tcga_pan_can_atlas_2018	TCGA-D3-A5GL-06	982009	459143	77338	1539.43	5326.14	651267	515722	3106.54	211662	29172.3	504732	5590.31	9466.98	1611.89	15054	866999	20939.5	1605.78	13881.3	1445.41	2581.87	3128.52	439373	1268.75	1589.5
skcm_tcga_pan_can_atlas_2018	TCGA-D3-A5GN-06	1191.16	1671.18	5079.42	1048.73	3124.9	169297	757275	8823.73	648803	10530.4	476465	3553.72	1624.54	1574.36	827934000000001	2607.38	1856.69	1541.42	13653.3	2005.21	2040.18	2199.85	282331	2371.68	2577.98
skcm_tcga_pan_can_atlas_2018	TCGA-D3-A5GO-06	1254.55	2303.35	159.31	1482.02	4627.95	911605	240735	4193.38	26552	32458.9	185861	1138.18	2611.79	2241.4	395262	10283.9	8582.81	1053.21	19459.7	1207.21	2372.39	1747.98	467308	7412.32	1236.42
skcm_tcga_pan_can_atlas_2018	TCGA-D3-A5GR-06	1340.19	893381	1525.56	1380.1	2549.35	326199	798256	6823.23	119699	13871.6	426476	2903.29	1609.2	1787.16	192386	595719	3235.83	1578.68	7080.86	1785.18	2829.96	1210.86	628.22	1491.08	1320.65
skcm_tcga_pan_can_atlas_2018	TCGA-D3-A5GS-06	1201.48	993018	2864.34	331671	4828.43	103741	968579	9649.38	466334	13383	213466	2712.22	5332.17	1254.86	44619	1125.19	22466.3	1569.08	15758.1	1651.87	1068.83	2537.66	436908	236908	1754.61
skcm_tcga_pan_can_atlas_2018	TCGA-D3-A5GU-06	640393	4179	3048.5	1601.65	4422.25	168785	431439	5566.73	3057.98	6962.14	495071	1773.14	3964.18	2198.26	25455.3	462578	15952.4	1508.68	14031.7	2627.44	1561.03	1692.36	781644	148025	2076.86
skcm_tcga_pan_can_atlas_2018	TCGA-D3-A8GC-06	1104.34	949.46	18479	1647.6	1944.01	278666	1146.08	22548.6	236533	4848.19	538852	2943.36	909027000000001	2882.01	94685	2443.68	12875.5	772059	10452.9	817518	1689.73	3742.03	256491	889957	1763.28
skcm_tcga_pan_can_atlas_2018	TCGA-D3-A8GD-06	1623.85	1391.52	2299.35	711444	5002.39	135.47	436413	4875.55	37277	5830.66	427776	2007.5	9624.28	1692.92	34228	764632	13872.9	1338.33	991930999999999	1519.26	1252.87	1067.39	833731	924.65	1101.49
skcm_tcga_pan_can_atlas_2018	TCGA-D3-A8GI-06	1260.14	2031.22	396075	640.5	14496.9	597681	366637	8866.19	166815	15683.3	132917	1818.91	4198.04	2084.75	9207.85	346.12	14827.8	1086.53	47610.2	590544	1198.93	1692.24	858162	551293	775201
skcm_tcga_pan_can_atlas_2018	TCGA-D3-A8GJ-06	1014.75	1650.05	839235	1223.33	5237.08	825026	515183	7787.33	266758	21714.7	416.18	2008.94	4963.91	1521.71	36017.9	529391	39428	1129.83	13838.4	1510.71	672854	1982.81	653604	577518	1849.43
skcm_tcga_pan_can_atlas_2018	TCGA-D3-A8GL-06	1502.69	903.53	771346	1711.41	6931.44	178161	504105	9828	1535.71	14448.7	704844	2376.03	10261.1	2943.35	24477.4	923645	7009.44	1151.07	14004.9	866585	3245.89	7808.29	552135	377668	3307.88
skcm_tcga_pan_can_atlas_2018	TCGA-D3-A8GO-06	1131.64	3708.34	1095.37	902.53	5092.98	129361	220392	9348.11	422219	3593.35	149723	833059	2119.48	1261.27	706308999999999	162.3	7800.57	790538	11275.9	1912.86	1802.67	1145.08	1125.92	1213.95	771972
skcm_tcga_pan_can_atlas_2018	TCGA-D3-A8GQ-06	4766.19	899.04	14055	630124	3862.73	129773	464277	5607.87	129773	2637.15	553291	3241.51	514875	1755.45	22508.8	1980.79	196767	669478	2749.12	2342.94	734.13	3709.53	413212	29168	3363.79
skcm_tcga_pan_can_atlas_2018	TCGA-D3-A8GR-06	542.38	4111.01	1186.27	349953	7186.27	479774	216369	7644.4	2238.01	40429.9	414864	700847	7872.06	1762.94	28436.5	190028	49745.1	429915	15187.2	1372.53	518344	931326	791157	127.94	796802
skcm_tcga_pan_can_atlas_2018	TCGA-D9-A149-06	2988.63	1667.37	26546	1107.78	4938.94	348819	370321	2104.06	143.35	13683.8	386249	2204.41	9753.38	2807.01	23980.6	684364	6925.14	1108.57	9694.19	2526.68	2841.25	2024.69	431643	737191	1158.75
skcm_tcga_pan_can_atlas_2018	TCGA-D9-A1X3-06	1668.08	3265.08	2427.29	1061.66	7088.49	208327	757688	3331.73	613921	27577.7	435484	2708.85	948947999999999	3672.17	12518.1	159906	27740.3	1526.43	21586.2	2571.06	4798.99	6843.1	504826	1748.81	1281.05
skcm_tcga_pan_can_atlas_2018	TCGA-D9-A3Z1-06	1073.41	1556.07	110646	2711.64	7234.11	127918	805289	5230.06	4219.67	796179000000001	471192	3366.89	14761.3	1771.96	15903.4	675212	9694.24	1369.86	10524.4	781001	1626.77	5548.51	755634	70166	1771.96
skcm_tcga_pan_can_atlas_2018	TCGA-D9-A6EA-06	2054.42	2131.04	1094.87	1097.08	3918.05	153931	578811	9438.17	188261	29846.1	241048	1392.4	3459.58	3528.61	19691	148394	14924.7	1292.36	14660.4	160945	2483.2	2149.87	333333	113695	861572
skcm_tcga_pan_can_atlas_2018	TCGA-D9-A6EC-06	1033.9	680531	459905	1866.96	6345.4	135399	652229	7915.51	369854	8588.32	164344	2576.11	9440.6	2278.3	65014.8	1345.62	340265	866423	14753.6	166595	1414.45	2228.13	472126	477594	1417.67
skcm_tcga_pan_can_atlas_2018	TCGA-DA-A1HV-06	1361.33	1492.15	1958.45	957525	3602.49	923361	1065.56	6940.9	158356	20729.9	547091	1933.98	5219.76	1971.38	37504.2	874885	8299.63	2353.65	21849.5	1374.42	1199.45	1420.59	691597	2190.21	1426.13
skcm_tcga_pan_can_atlas_2018	TCGA-DA-A1HW-06	2148.12	864009	1780.5	927047999999999	7201.6	279541	1437.64	6646.51	581901	14495.6	600157	3452.33	15125.7	2977.39	796594000000001	627.54	18617.4	1343.51	10179.6	1210.01	1812.45	2199.53	240462	286387	2154.75
skcm_tcga_pan_can_atlas_2018	TCGA-DA-A1HY-06	1219.24	3097.59	2877.08	2006.46	2109.76	223243	727589	3676.19	37249	7064.56	530171	2908.37	370499	2238.64	233861	9052.89	24832	2771.79	9493.92	901664	3738.02	4592.75	219022	15148.2	1814.75
skcm_tcga_pan_can_atlas_2018	TCGA-DA-A1I1-06	965759999999999	3699.47	7712.52	1467.72	2889.59	196.12	1605.29	7891.71	370723	36123.5	318166	1865.96	7138.98	2331.22	72286.1	1075.13	8014.46	1627.51	17104.1	1222.22	1686.07	1463.84	316402	469488	2813.76
skcm_tcga_pan_can_atlas_2018	TCGA-DA-A1I4-06	1192.7	1094.31	570.91	1685.16	5867.97	171563	450852	3634.39	4159.23	7031.92	392093	3502.72	7768.95	2044.25	73864.7	677548	26704.4	1038.45	8239.03	1223.79	1477.33	1534.64	292709	404425	1307.94
skcm_tcga_pan_can_atlas_2018	TCGA-DA-A1I5-06	1689.24	1375.73	1136.17	913383	4806.09	959813	634413	5306.67	976.98	12134.6	381584	2994.54	5241.12	1294.19	58638.7	686695	20742.9	1616.47	11051.9	927039	1678.11	1362.08	401092	283652	1153.34
skcm_tcga_pan_can_atlas_2018	TCGA-DA-A1IB-06	1290.51	4120.93	59777	776181	3255.09	108518	673181	8483.27	243706	3552.13	497988	3341.53	4343.95	1783.19	14481.2	1089.32	10638.5	2056.33	9192.78	1498.1	2321.19	1799.75	686056	592252	1238.76
skcm_tcga_pan_can_atlas_2018	TCGA-DA-A1IC-06	1189.93	506618	172884	1161.65	3582.43	248696	687124	2937.42	1125.95	6958.28	551544	4845.57	8137.59	2747.69	51801	184918	8948.66	1197.75	12627.4	1616.93	3031.69	2839.55	399118	306458	3914.16
skcm_tcga_pan_can_atlas_2018	TCGA-DA-A3F5-06	1851.57	2957.67	2063.29	587025	2858.39	413.37	678402	12625	169699	5814.87	342168	4787.58	106804	1247.63	76657	15623.8	51424	3518.59	10965.6	1069.22	2064.87	2610.76	524921	165744	1452.93
skcm_tcga_pan_can_atlas_2018	TCGA-DA-A3F8-06	987.65	1170.14	669021	1713.96	5850.08	223756	686356	6199.04	511717	14937.1	283467	2816.37	2894.7	1574	62927.1	1009.31	11444.6	1798.72	9164.37	1365.01	2113.64	1985.55	442697	450.08	905618
skcm_tcga_pan_can_atlas_2018	TCGA-DA-A95W-06	747312	471.49	321835	2097.18	4264.44	966005	519.54	9962.86	161168	15047.1	426443	1584.65	4222.39	1699.77	12491.5	162669	46347.2	895932	10545	1818.89	2092.18	3011.13	580604	61564	1230.78
skcm_tcga_pan_can_atlas_2018	TCGA-DA-A95X-06	1372.26	2654.56	119071	1612.04	4744.85	309454	427.87	7257.11	469414	13374.6	756297	19428.5	4689.89	2431.14	148781	2915.93	2841.35	960092	9312.72	1749.75	3322.54	3970.56	509503	126268	1360.48
skcm_tcga_pan_can_atlas_2018	TCGA-DA-A95Y-06	1379.14	2433.92	992.02	3787.03	6925.69	135162	794514	2398.5	676808	32133.7	199002	2578.05	8607.98	3425.94	15615.5	144638	26632	1218.45	18213.5	1004.49	2080.3	1563.09	663.84	205486	3477.31
skcm_tcga_pan_can_atlas_2018	TCGA-EB-A1NK-01	1005.99	536914	459143	666266	6968.4	158482	639808	5797.02	69486	12646.5	181733	1933.59	4474.38	2199.77	26374	712234	36939.9	1421.79	16246.4	1501.97	1466.43	3244.47	591167	2242	1052.72
skcm_tcga_pan_can_atlas_2018	TCGA-EB-A24D-01	801952	1343.09	1361.68	1215.36	1915.99	243071	1041.14	6229.64	0.6886	40335.7	422104	1013.6	9794.46	2626.61	22768.1	288862	18879.7	813221	13261.5	2144.6	1709.07	2803.58	487519	543983	2393.18
skcm_tcga_pan_can_atlas_2018	TCGA-EB-A299-01	1096.38	1528.06	911166999999999	709283	6219.79	904324	424299	7729.77	591477	5526.64	230236	2039.86	1949.43	1490.42	101983	413545	2771.63	1128.69	13731.5	1873.66	2279.38	1614.1	606.63	944896	2082.39
skcm_tcga_pan_can_atlas_2018	TCGA-EB-A3XB-01	1109.74	689079	1552.27	708511	5996.89	194714	653712	3842.21	828993	17446.6	329965	2090.56	9687.14	3155.46	35627.7	146522	18025.3	1061.41	11345.5	1307.03	1532.45	1585.7	340459	602798	1813.06
skcm_tcga_pan_can_atlas_2018	TCGA-EB-A3XC-01	1254.69	514623	2942.02	563366	6665.98	203694	598769	5936.89	254489	7388.92	543356	3203.18	5328.89	1854.8	10652.6	646485	6531.55	1311.95	12503.8	1232.43	1623.4	1315.03	390.97	2902.51	1851.21
skcm_tcga_pan_can_atlas_2018	TCGA-EB-A41A-01	1083.03	2718.58	762785	406.53	3902.05	757007	175961	6455.94	215545	10358.9	406819	949437000000001	7056.05	631898	42627.3	858133	7439.76	603872	13495.8	947414	1989.6	2770.59	582779	1464.03	1693.44
skcm_tcga_pan_can_atlas_2018	TCGA-EB-A42Y-01	980683	3147.04	56883	182025	7565.98	203356	648749	7249.43	445108	17554.3	510239	1889.36	2511.09	1998.29	10266.2	533277	6764.79	1019.06	3395.9	3375.14	3635.1	2796.64	359784	144198	1044.08
skcm_tcga_pan_can_atlas_2018	TCGA-EB-A431-01	1311.6	929.1	1578.08	443236	4780.34	202262	1990.87	6494.56	688.56	38618.1	884298	3257.94	14707.7	3702.04	7901.7	752501	10557.2	1059.59	11619.8	276642	1613.31	3516.31	715963	2122.23	1984.34
skcm_tcga_pan_can_atlas_2018	TCGA-EB-A44N-01	1018.2	1479.28	1975.48	741388999999999	4599.53	112084	468185	4468.77	338587	4039.7	378284	2875.66	3680.68	1911.27	37896.7	348511	7920.61	1728.55	924168000000001	2178.05	2078.23	1909.52	373.03	516054	3474.02
skcm_tcga_pan_can_atlas_2018	TCGA-EB-A44O-01	1210.8	168463	238982	840746	2466.61	104603	1140.84	8352.22	4604.91	4331.06	439962	7809.61	909501999999999	2625.67	16921.5	642509	7580.43	1799.81	10367.9	673851	1730.86	5276.8	405094	285995	1938.5
skcm_tcga_pan_can_atlas_2018	TCGA-EB-A44P-01	1135.59	1258.37	525881	380165	8277.08	108743	353632	6360.59	173989	5486.3	276207	2955.63	7159.2	2321.01	35924.3	120052	22980.9	1104.83	16820.4	1818.62	3409.74	4765.12	363636	791649	1442.37
skcm_tcga_pan_can_atlas_2018	TCGA-EB-A4IS-01	1168.36	2122.12	129065	791842	6336.92	163604	407192	4414.39	211594	11454.4	287216	2231.19	6376.91	2018.14	30651	2384.98	13175.6	1204.85	17697.2	2660.92	1506.97	2952.14	484267	1942.89	1970.88
skcm_tcga_pan_can_atlas_2018	TCGA-EB-A553-01	438071	836794999999999	138477	153314	12771.5	880317	425322	15615.2	324431	8418.4	182987	3300.69	4662.71	1067.26	20935.7	243323	56597.4	484669	21049.5	1455	1337.29	2166.17	1500.49	220574	1722.06
skcm_tcga_pan_can_atlas_2018	TCGA-EB-A5FP-01	1612.34	491193	1111.66	228647	9793.29	182453	883682	3496.51	212695	13827.2	388834	7201.73	9053.17	2773.35	11512.8	541708	13765	850449	14814.2	131605	2779	4815.89	450316	212695	1856.43
skcm_tcga_pan_can_atlas_2018	TCGA-EB-A5SG-06	1263.13	3543.49	135477	450185	4599.89	896152	630469	12661	629942	15715.3	554033	2644.18	3609.91	1172.9	33287.3	922509	11271	1277.28	7914.6	1425.94	627306	575646	502372	227728	674.75
skcm_tcga_pan_can_atlas_2018	TCGA-EB-A6QY-01	1648.42	727238	305312	501557	3683.37	235871	1040.85	4491.37	827625	14485.9	594018	3584.87	7368.24	3410.13	3509.77	146052	16866.5	1929.62	8282.29	824606	1881.31	2258.33	482.31	350977	1877.54
skcm_tcga_pan_can_atlas_2018	TCGA-EB-A6R0-01	1170.56	927446	380171	236376	7571.24	292187	219961	3028.56	428102	22998.7	448457	2812.54	10881.2	2227.84	12001.6	425804	10100.5	1496.39	8500.98	2245.24	2471.44	5579.12	471.11	1261	2158.57
skcm_tcga_pan_can_atlas_2018	TCGA-EE-A17Z-06	861228999999999	1311.24	743485	1056.96	6748.7	76694	225614	4291.14	256888	10487	249441	1869.69	8476.17	3007.07	3136.26	122859	25302.3	653388	29592.7	5040.95	1173.12	4267.68	233.06	403202	8342.52
skcm_tcga_pan_can_atlas_2018	TCGA-EE-A181-06	1144.38	2111.11	150842	959259	3384.18	295286	928.62	4072.73	307407	32455.6	420875	1295.29	5103.7	2695.29	19609.4	458249	15450.2	1336.03	9708.08	1486.53	2089.56	1262.63	495.96	457912	1386.87
skcm_tcga_pan_can_atlas_2018	TCGA-EE-A182-06	755.69	1233.92	101118	314073	19123	372787	124418	3394.22	454334	26842	852749	1027.03	2440.35	1013.05	7497.2	334576	25881.2	684995	37838.8	4917.52	394688	613234	878844	353681	3055.45
skcm_tcga_pan_can_atlas_2018	TCGA-EE-A183-06	1789.98	1523.19	136641	2189.86	11233.7	122977	541891	3542.25	140957	54486.9	169004	1656.24	5143.47	3792.16	5106.08	443006	16212.2	1621	26195.3	2716.29	1349.15	1512.41	752247	865156	1337.65
skcm_tcga_pan_can_atlas_2018	TCGA-EE-A184-06	826303	2138.69	2051.59	341308	6327.48	116635	598505	9100.19	130841	19217.6	348411	1936.07	11561.5	2187.66	28377.2	269906	34860.9	997383	23009.7	875888	1815.33	3779.44	450677	1691.59	5174.95
skcm_tcga_pan_can_atlas_2018	TCGA-EE-A185-06	1179.89	785635	1015.47	922099	10650.8	185635	935358999999999	3686.74	656906	36539.8	168508	2484.53	991546999999999	2870.17	10569.1	191.16	17666.9	1166.85	18681.2	1308.84	2500	4037.02	452718	502762	4182.32
skcm_tcga_pan_can_atlas_2018	TCGA-EE-A20B-06	3674.38	1243.73	373515	1955.13	4789.71	215574	523537	4111.31	527937	16759.8	241531	4349.32	3896.61	3438.63	77713.2	602728	2265.73	988561	11293	1485.7	2860.54	2702.6	434228	1745.27	2783.99
skcm_tcga_pan_can_atlas_2018	TCGA-EE-A20F-06	1597.98	886027	647169	692189	5276.77	158197	565569	5093.25	195401	15808.7	417064	3266.8	7255.79	1082.05	30481.3	469901	17731.5	1832.08	15841.3	2427.98	3785.78	4140.63	509294	3247.1	3947.42
skcm_tcga_pan_can_atlas_2018	TCGA-EE-A20H-06	1478.34	1096.16	341678	516561	5327.94	331637	985706	4788.23	1361.97	10092.2	659927	2450.6	168747	1797.37	38701.4	549195	86465	826999999999999	13140.2	2368.6	976223000000001	2054.25	487553	2162.75	4495.65
skcm_tcga_pan_can_atlas_2018	TCGA-EE-A29E-06	1369.54	708.5	1067.6	1890.47	5529.38	156589	924701	2144.61	1617.23	21006.8	423.56	2444.1	9729.89	3037.36	11550.5	2425.56	13223.6	1541.93	12582.4	2023.96	1779.52	2725.04	333999	1642.9	1387.62
skcm_tcga_pan_can_atlas_2018	TCGA-EE-A29L-06	699607	1615.5	404848	338122	5665.48	131359	1390.79	10091.3	44883	14610.7	417715	2167.87	9280.39	5331.85	6525.75	418912	6666.38	1772.89	23344.8	1192.7	1200.78	2908.44	347996	228606	2324.96
skcm_tcga_pan_can_atlas_2018	TCGA-EE-A29M-06	868178	751105	685141	1149.61	3724.24	186671	1733.76	4060.18	20401	16517.5	431826	2820.81	26726.6	2617.82	23285.6	155049	35957.8	1174.77	11845	937096	1373.34	3730.7	307378	259436	2929.96
skcm_tcga_pan_can_atlas_2018	TCGA-EE-A29N-06	1887.85	874058	112375	1275.59	5898.86	191311	1091.96	5972.32	1562.01	32429.2	828286	3105.66	5731.12	2532	36057.8	408661	13846.8	2140.88	10797.6	1373.72	2970.54	2974.65	352748	1235.3	1222.69
skcm_tcga_pan_can_atlas_2018	TCGA-EE-A29P-06	871432	1458.88	444234	624291	4159.26	179112	448015	2935.73	1288.75	35174.4	390359	2837.9	4793.01	2297.73	25071.8	1345.46	27175.8	2225.9	11168.7	3312.85	1429.11	1663.04	515596	294896	1805.77
skcm_tcga_pan_can_atlas_2018	TCGA-EE-A29R-06	936087	5667.1	4028.39	1044.52	3298.39	118064	450323	9709.03	184516	9601.94	499355	2983.23	2959.03	1008.39	116295	4103.23	6340	991936	12029.7	2630.32	2409.35	2353.55	234839	903871	3874.19
skcm_tcga_pan_can_atlas_2018	TCGA-EE-A29S-06	1145.74	966475	21142	2829.05	5205.68	138327	394141	6281.49	57384	6401.99	414678	3290.55	3510.42	2273.63	74347.6	583.51	9818.18	1260.95	11587.7	1428.27	1451.83	2599.82	565992	262156	2242.83
skcm_tcga_pan_can_atlas_2018	TCGA-EE-A29V-06	1113.9	400973	995420999999999	603.32	13091.3	90727	775043	5563.25	749284	54210.6	208357	1809.1	6599.89	2465.66	9424.16	423297	16965.1	1329.71	22517.2	180309	636806	1712.65	432856	345449	2982.54
skcm_tcga_pan_can_atlas_2018	TCGA-EE-A29W-06	972.05	3469.06	4024.46	2818.7	5167.27	333453	597482	9602.52	5036	4045.68	432014	3420.86	172662	2890.29	818895999999999	488849	154676	1696.76	8854.32	3058.63	2453.96	5016.55	292806	24341.4	3785.25
skcm_tcga_pan_can_atlas_2018	TCGA-EE-A29X-06	2529.06	1469.98	430203	2570.9	10541.4	199263	838674	943940999999999	740331	10496.9	116.39	1110.13	3929.28	5292.82	156282	353959	7976.06	2001.11	17922.3	2136.28	1812.15	1448.62	374954	804052	1489.5
skcm_tcga_pan_can_atlas_2018	TCGA-EE-A2A2-06	1587.1	738779	16727	972122	6122.67	190131	344299	8238.64	119877	18661	904656	3499.02	11252	2618.9	45574	215222	20886.5	1785.34	13265.7	286033	4010.59	8224.7	428389	262615	2287.71
skcm_tcga_pan_can_atlas_2018	TCGA-EE-A2A6-06	1496.71	978362	1287.95	1775.97	3443.74	263649	1307.59	3285.95	977031	13080.6	324.9	1376.83	7139.81	2614.51	879910000000001	208056	6501.66	1074.23	11391.5	1472.37	4208.06	3027.63	460053	192.41	1493.68
skcm_tcga_pan_can_atlas_2018	TCGA-EE-A2GC-06	1171.75	7782.26	974013999999999	316308	3791.22	219534	389785	4405.91	508961	17654.1	559.14	3145.16	10792.1	3027.78	19352.2	928315	24134.4	1245.52	6529.57	707885	1907.71	5439.96	405018	228495	1297.49
skcm_tcga_pan_can_atlas_2018	TCGA-EE-A2GD-06	1441.47	2989.18	527038	1920.83	4949.99	257.37	663.19	5518.53	1068.13	7243.26	385397	12877.3	865441	2180.84	118807	855559	8003.73	1363.05	6348.83	1297.83	3633.27	2546.91	326105	83448	2870.16
skcm_tcga_pan_can_atlas_2018	TCGA-EE-A2GI-06	1226.89	1606.5	1331.98	684.75	5831	152896	481826	4710.7	935512000000001	10397.9	513406	1584.62	4721.33	1248.81	43066.7	545298	11695.8	912374	11319.9	2238.72	1827.25	1286.02	374117	709763	2442.27
skcm_tcga_pan_can_atlas_2018	TCGA-EE-A2GJ-06	1139.15	3713.48	27222	1338.66	2111.1	145.3	254.19	1953.21	1022.54	8430.8	337558	8283.79	1062.02	3607.32	64582.9	1530.58	25538.7	1433.6	11019	301148	2864.82	5292.39	285155	106508	3277.58
skcm_tcga_pan_can_atlas_2018	TCGA-EE-A2GM-06	1314.48	1065.48	1440.89	424272	5598.59	153.1	968877	4533.39	358739	10247.8	452237	1879	9326.64	2320.5	67124.6	175.98	23251.9	650532	11366.9	1760.93	2051.31	2616.82	572.57	122875	2484.62
skcm_tcga_pan_can_atlas_2018	TCGA-EE-A2GN-06	752022	1604.75	897.96	1112.67	6772.71	135823	917681	6032.52	244927	5574.8	239.52	1399.9	10552.5	2454.36	22631.6	474268	8149.39	1107.26	22110.2	2762.27	3013.24	3195.5	271964	672118	3549.53
skcm_tcga_pan_can_atlas_2018	TCGA-EE-A2GP-06	1420.4	1506.44	373	1518.14	5192.74	193133	712056	3031.99	795552	4977.76	478346	2397.58	5562.23	3806.48	52711.7	567304	3653.92	1958.25	8435.82	1159.97	5209.91	5099.1	258291	793601	1639.48
skcm_tcga_pan_can_atlas_2018	TCGA-EE-A2GS-06	1260.07	1573.59	1031.45	937982	5568.25	173.59	335608	4017.8	127596	4786.35	531157	1946.59	6950.74	2825.82	77359.6	480119	8696.14	1447.48	16124.9	2905.93	3021.96	1814.84	363798	1005.04	3949.55
skcm_tcga_pan_can_atlas_2018	TCGA-EE-A2GT-06	1541.86	1398.93	124393	1758.99	6604.47	211856	468902	5306.12	14577	20513.1	166181	1581.63	2648.2	2998.06	28553	966472	16099.1	1395.04	12518.5	1081.15	1833.33	3086.01	400875	7272.11	2274.54
skcm_tcga_pan_can_atlas_2018	TCGA-EE-A2GU-06	1415.33	868336000000001	599783	649213	2482.96	348302	1387.6	1953.25	369195	25053.3	475699	4368.43	8093.25	3628	28628.1	687687	7546.98	975604	9679.09	220906	2934.45	4023.44	334798	379642	3919.49
skcm_tcga_pan_can_atlas_2018	TCGA-EE-A2M5-06	2592.73	5514.82	0.6976	1495.99	4171.96	137775	865016	5352.28	13952	14971.7	867457	4411.93	976631	814.44	2155.56	7215.91	31392	910.01	13952	681.2	4601.67	3411.58	304.5	641786	1212.42
skcm_tcga_pan_can_atlas_2018	TCGA-EE-A2MC-06	3359.61	2652.07	239454	3150.66	2852.95	218.16	617517	4330.65	48212	2425.87	737646	4896.75	235034	1707.91	7489.35	5155.08	132583	2042.19	1187.22	1018.48	1880.67	3879.07	392527	864202	1970.67
skcm_tcga_pan_can_atlas_2018	TCGA-EE-A2MD-06	1038.19	1796	708321	441694	2042.95	286012	1035.79	3515.66	510289	18509.7	444975	2732.18	15655.8	1448.55	18850	277065	14705.3	1312.26	12259.5	872651	1443.78	3344.17	148822	313451	2954.67
skcm_tcga_pan_can_atlas_2018	TCGA-EE-A2MG-06	1708.8	2460.39	306335	1404.12	3068.37	196188	509219	3585.96	137265	11711	435565	3170.82	5022.55	2264.2	49305.5	871129	14549.7	1914.68	6401.56	1132.94	2582.92	2519.31	341488	2399.79	1145.32
skcm_tcga_pan_can_atlas_2018	TCGA-EE-A2ML-06	1134.5	777879	2312.45	2329.14	3453.1	357638	1826.39	6640.06	0.321	18888.4	483485	4956.53	6265.4	2554.83	133308	637584	7838.18	927804	12992.1	1183.67	1476.14	3316.66	468075	1470.04	1922.06
skcm_tcga_pan_can_atlas_2018	TCGA-EE-A2MM-06	985286000000001	3106.37	663474	1355.34	4884.61	182007	310219	3832.01	138373	1291.09	475191	2538.24	924.68	3193.34	22281.4	10647.3	239986	871781	13860.9	2028.98	2358.32	3071.41	543033	8194.21	1521.51
skcm_tcga_pan_can_atlas_2018	TCGA-EE-A2MQ-06	1441.71	1779.99	20626	2937.78	4663.8	341698	995187	9407.01	103816	965795999999999	688553	4130.63	4232.73	3384.32	53534.2	1172.57	23146.8	1061.19	13810.9	299759	3255.07	5011	256789	183568	2548.99
skcm_tcga_pan_can_atlas_2018	TCGA-EE-A2MU-06	779027	1207.28	273186	468074	7442	243098	781947	882434000000001	30772	13125.6	141551	2903.15	5369.35	4204.46	25945.5	2826.57	23348	1074.28	14462.1	1303.36	1386.79	3179.42	366527	1800.15	1784.08
skcm_tcga_pan_can_atlas_2018	TCGA-EE-A3AA-06	2398.62	953389	1440.67	1167.51	6507.23	348056	1820.48	5011.6	143.7	15258.7	279259	2617.55	3655.61	4641.56	27378	983106000000001	3156.52	1557.91	10541.8	1180.95	3084.47	2835.74	489314	1145.53	549562
skcm_tcga_pan_can_atlas_2018	TCGA-EE-A3AC-06	872313	1006.98	17135	2577.42	4570.81	185.06	399.25	5723.44	25703	15714.1	465506	1404.8	7369.56	2287.55	92190.5	1885.73	10921.7	1401.66	10657.5	1233.16	4253.24	3259.97	390111	89103	3155.45
skcm_tcga_pan_can_atlas_2018	TCGA-EE-A3AD-06	1008.09	867764	604683	277.92	5461.32	155.19	1190.2	4697.43	74194	17426.7	384265	2105.57	9706.16	1758.71	48129.5	119329	16178.1	1675.25	18737.5	2173.89	1689.47	3684.98	378391	134786	2718.6
skcm_tcga_pan_can_atlas_2018	TCGA-EE-A3AE-06	1342.86	1046.82	318201	644656	5368.72	138608	828519	3989.75	85385	19106.3	455102	3059.63	14869.8	2296.86	994851000000001	398748	14040.1	1486.27	21822.7	292301	1897.82	5570.51	308.24	933542	1051.09
skcm_tcga_pan_can_atlas_2018	TCGA-EE-A3AF-06	689179	868259	11556	483821	6989.98	183744	539676	5312.79	974962	27868.3	243452	2024.27	8515.79	1491.14	15952.2	689137	11856.3	1427.58	12975.7	2945.69	2499.23	2455.32	378659	243066	1078.97
skcm_tcga_pan_can_atlas_2018	TCGA-EE-A3AG-06	1922.64	1467.13	3106.72	1190.66	3923.51	425727	630855	6249.82	128921	4589.03	1047.41	3633	422003	2452.94	140033	911904	590173	1263.43	7783.7	260708	1374.59	2293.94	236929	2879.82	1827.53
skcm_tcga_pan_can_atlas_2018	TCGA-EE-A3AH-06	1528.11	825343	2394.11	1761.45	2947.92	239012	480172	2574.83	1115.29	21728	313262	3245.23	6911.41	2740.2	736945999999999	178262	12440.6	1634.12	22492.6	1714.81	3246.76	2298.38	363397	645547	2914.17
skcm_tcga_pan_can_atlas_2018	TCGA-EE-A3J5-06	1471.41	1424.33	3494.03	882536999999999	4038.88	126417	828017	6079.96	338363	18586.1	480454	1770.53	10861	2674.87	50308.3	797.69	24551.2	965338	11367	802461	1274.74	1958.96	274643	550308	1501.68
skcm_tcga_pan_can_atlas_2018	TCGA-EE-A3J7-06	808981	599645	3131.86	1635.06	5141.58	216033	2022.37	10378.2	472186	17522.7	588535	1885.66	4571.87	3370.73	25292.2	114497	5927.94	1161.95	15645.7	2730.65	2240.88	2091.81	374354	145359	3934.26
skcm_tcga_pan_can_atlas_2018	TCGA-EE-A3J8-06	1664.79	350252	649.63	1509.61	2639.61	481353	975424	8167.34	289594	6553.05	1153.48	3365.55	3402.73	2816.69	746869000000001	688764	1851.05	770947	4618.83	2461.55	3519.16	2288.38	753336	494071	4009.31
skcm_tcga_pan_can_atlas_2018	TCGA-EE-A3JB-06	1769.46	832721	2318.76	3202.26	2721.14	235903	856462	8529.76	21036	2470.52	559855	3914.78	329663	1762.51	126858	912747999999999	24041	1346	8193.48	1788.35	4357.44	4563.29	228.69	9679.22	1206.26
skcm_tcga_pan_can_atlas_2018	TCGA-EE-A3JD-06	1994.37	1064.83	1579.73	1228.02	4210.13	230999	629657	6460.51	29806	7008.94	664.68	3888.23	529806	2398.66	17172.9	6931.45	14903	2365.13	9175.86	902385	1226.53	2805.51	441878	23485.8	883756
skcm_tcga_pan_can_atlas_2018	TCGA-EE-A3JE-06	945394	2008.96	1208.78	1978.49	2219.53	217742	482079	6142.47	313.62	6807.35	402.33	2849.46	3407.71	2395.16	35990.1	1853.05	15276	1885.3	5316.31	1931.9	2086.92	2419.35	418459	495.52	1242.83
skcm_tcga_pan_can_atlas_2018	TCGA-EE-A3JI-06	1156.25	8431.92	1977.56	789776	2594.01	140399	669327	6833.42	839152	19340.4	477805	2236.91	7900.25	2518.45	719228999999999	312219	10550.4	1065.34	12990.3	1228.93	4887.53	6410.72	287781	44888	2042.64
skcm_tcga_pan_can_atlas_2018	TCGA-ER-A193-06	2476.22	3883.83	444891	628408	5792.85	257357	1332.2	6351.74	469607	22726.8	310188	2553.8	6571.72	2733.61	135759	1438.17	3392.6	1085.97	9945.16	1575.04	2475.01	2880.98	584537	1881.83	1034.99
skcm_tcga_pan_can_atlas_2018	TCGA-ER-A199-06	1327.01	1086.98	28832	906776000000001	3121.58	177799	481499	8008.17	242672	7457.47	382028	2254.2	4056.22	2824.12	305056	388275	8799.14	1707.83	10398.4	1919.75	2912.06	2240.27	321.48	496877	2413.74
skcm_tcga_pan_can_atlas_2018	TCGA-ER-A19D-06	1355.22	1693.9	447746	1958.36	5311.43	161942	363636	4201.69	365.31	1760.44	397.95	4084.11	297102	1607.28	22582.3	3562.72	694633	905534	4413.43	3898.32	3665.66	2799.87	246469	855570999999999	8945.71
skcm_tcga_pan_can_atlas_2018	TCGA-ER-A19E-06	1634.78	1682.72	830812	1423.96	4403.66	290605	316481	4983.28	120621	2284.63	460589	2296.97	901274	2457.8	48739.3	514729	559713	974.92	13028.7	327229	2897.29	4162.02	262739	73408.4	4108.68
skcm_tcga_pan_can_atlas_2018	TCGA-ER-A19H-06	3062.03	658288	597646	2695.13	4267.84	379546	575038	2764.28	997407	9662.61	514.13	2076.47	6128.86	2514.26	48610.7	580.89	5100.87	1450.89	10232.6	2254.14	3714.34	5039.7	320923	721856	1953.59
skcm_tcga_pan_can_atlas_2018	TCGA-ER-A19J-06	878735000000001	1742.57	0.358	1442.96	3953	358.68	943595	4726.92	696241	14786.1	675479	2862.28	13618	3128.61	30692.2	549834	26028	1062.44	12546.3	1827.77	4784.55	3931.88	336487	643262	1113.27
skcm_tcga_pan_can_atlas_2018	TCGA-ER-A19L-06	1284.2	1042.66	3613.22	441632	7089.55	203	913736	8703.23	342.71	19556	335209	5800.28	5641.82	2373.65	878227999999999	627285	6417.72	734646	10974.2	2015.94	2599.16	1328.18	182841	322082	1616.5
skcm_tcga_pan_can_atlas_2018	TCGA-ER-A19M-06	1768.99	616275	2107.88	687.57	4766.33	364315	499067	6613.66	434.49	23021.3	1057.86	4744.68	7217.25	1919.75	51276.2	517731	6338.93	1282.94	955990999999999	1702.5	1439.34	2511.38	396689	485256	1313.92
skcm_tcga_pan_can_atlas_2018	TCGA-ER-A19P-06	1414.78	1078.98	681348	1271.78	5353.14	166976	454586	3925.36	556823	10848.1	464845	2097.46	4376.76	1978.24	25061.3	2153	3373.13	2029.19	5158.57	2566.55	1413.64	1940.39	757407	481825	2318.56
skcm_tcga_pan_can_atlas_2018	TCGA-ER-A2NE-06	1417.7	11358.2	539289	416194	3084.55	169405	516582	4842.84	553033	24333.4	535704	1987.45	13018.5	1626.53	20417.1	405438	11005.1	1636.99	18673.7	1612.19	1806.69	3545.86	229.16	6412.91	1563.19
skcm_tcga_pan_can_atlas_2018	TCGA-ER-A3ET-06	1236.8	1927.03	60001	406006	5601.08	224003	1156.52	7014.11	377506	20907.3	504508	5870.59	5771.59	2889.54	35913.5	791012	23283.8	1137.02	9024.14	1099.02	2271.53	1745.03	226503	743011	2072.53
skcm_tcga_pan_can_atlas_2018	TCGA-ER-A42K-06	2194.91	1421.32	1775.66	1485.93	2551.72	154181	440745	6672.61	171621	28539	274673	3098.3	1195.8	1818.07	197168	179152	317083	1739.99	16963.5	2462.54	5703.13	2825.6	259612	1721.76	2309.95
skcm_tcga_pan_can_atlas_2018	TCGA-FR-A3YO-06	1483.53	757394	180451	856642	13922.8	130827	332331	7471.18	176441	18289.2	486216	995489	2452.13	1346.37	26526.8	204.01	21280.2	1355.89	33940.9	1948.37	1116.79	645614	565915	360902	868672
skcm_tcga_pan_can_atlas_2018	TCGA-FR-A726-01	1099.84	2317.78	384204	1206.8	5276.3	228686	797491	5120.48	215216	12726.2	579521	2260.83	5497.95	2559.32	35364.2	595746	5774.7	1070.87	9162.12	1739.48	953.01	1470.38	367979	621768	2781.58
skcm_tcga_pan_can_atlas_2018	TCGA-FR-A729-06	1992.06	1209.59	1009.92	1749.48	5411.74	133526	505581	10077.3	897065	4955.77	463415	1853.25	6013.64	2459.69	51189.7	481604	8894.58	1423.32	16337.7	579165	4640.76	2832.99	506408	250.93	2306.74
skcm_tcga_pan_can_atlas_2018	TCGA-FR-A7U9-06	1864.78	5426.91	53424	1544.44	5288	665372	257406	6391.94	2914	2277.8	539582	2398.74	206897	1883.92	285575	3127.73	63137	1066.54	53424	638174	1273.92	1817.87	519184	6977.17	440019
skcm_tcga_pan_can_atlas_2018	TCGA-FR-A8YC-06	1075.9	1988.45	34662	633.16	4878.68	167533	604853	8051.99	169266	9621.03	513576	2009.24	4573.66	1564.99	34043.9	251.3	7250.14	1164.64	12584.6	1321.2	3021.37	2623.92	634315	183709	2662.62
skcm_tcga_pan_can_atlas_2018	TCGA-FS-A1YW-06	1055.76	1142.39	128247	2126.27	4226.9	286748	927327	6159.82	1820.12	16464.3	762249	1624.47	9947.71	1246.63	20459.1	253864	6626.77	1020.06	11896.1	893456	3414.34	7331.8	328182	128905	2242.68
skcm_tcga_pan_can_atlas_2018	TCGA-FS-A1Z3-06	1470.2	1891.1	4317.71	361774	6683.69	200112	806343	3949.48	2284.59	2994.39	567.78	2358.41	5955.94	4402.75	761489999999999	265226	6418.47	1840.02	13763.7	3312.38	4606.23	5098.79	234353	359809	3314.9
skcm_tcga_pan_can_atlas_2018	TCGA-FS-A1Z4-06	1104.27	1099.45	207.08	3418.4	6811.52	166296	571839	3605.95	137	9699.15	712.86	2852.88	3362.1	2185.11	35778.8	740145	3367.56	1512.17	5758.31	859051	3202.13	2922.38	482229	403533	2380.41
skcm_tcga_pan_can_atlas_2018	TCGA-FS-A1ZC-06	2313.53	752186	462768	1126.02	1989.15	268315	627374	5504.97	205005	7126.32	618028	1645.46	650588	1984.32	119599	1940.31	39192	1489.3	9922.82	4166.42	823636	3310.22	191438	4567.68	3682.54
skcm_tcga_pan_can_atlas_2018	TCGA-FS-A1ZD-06	1296.99	3425.56	3550.75	1103.19	4807.79	180113	819037	6937.42	68225	4705.45	205015	2005.12	347946	1602.26	18085	1594.75	68225	931948	17769.1	3069.43	3843.43	6986.54	342829	53750.8	2453.7
skcm_tcga_pan_can_atlas_2018	TCGA-FS-A1ZG-06	814983	2604.44	940212000000001	2220.7	6165.49	200888	289.17	5041.34	399.59	26413.4	380731	2043.32	12041	3496	3364.26	896481	43568.4	1099.28	15293.2	1937.55	1956.13	4434.57	385104	385651	3516.77
skcm_tcga_pan_can_atlas_2018	TCGA-FS-A1ZH-06	1434.36	3964.48	757888	892659	4155.07	255589	829236999999999	6416.36	69764	1562.07	292691	2979.86	296179	2209.61	62076.7	2362.14	53908	1337.24	11286.2	2370.07	1868.4	1872.21	392263	7561.44	3887.74
skcm_tcga_pan_can_atlas_2018	TCGA-FS-A1ZP-06	765132	844652	1298.41	3820.17	3161.06	253738	854177	5219.16	1077.82	11665.1	430517	4733.78	13805.5	2481	53247	826363999999999	31940.6	1269.45	16290.3	2381.94	4247.64	4956.66	227069	284979	5738.45
skcm_tcga_pan_can_atlas_2018	TCGA-FS-A1ZQ-06	1480.72	1774.82	766422	958892	7534.75	244396	1117.09	3581.13	834963	16468.4	156123	2281.96	4433.06	3440.24	13903.9	468369	11110.7	1049.94	26231.8	1642.58	1543.57	3152.92	419905	791692	2972.57
skcm_tcga_pan_can_atlas_2018	TCGA-FS-A1ZW-06	1507.23	2850.38	1470.08	558216	2264.96	315016	809576	9443.96	297606	12841.7	879216	4547.88	6674.1	2123.5	45983.1	1084.33	983787000000001	1845.48	7256.26	1684.44	3803.05	1491.29	274755	262786	2945.05
skcm_tcga_pan_can_atlas_2018	TCGA-FS-A1ZZ-06	855055	787695	304692	995944999999999	3349.23	243224	474789	4655.16	118432	14807.8	678801	2003.02	7937.62	2427.2	40984.5	166918	32892.4	829822	11701.5	1786.02	1535.12	4801.94	707.15	397424	4348.35
skcm_tcga_pan_can_atlas_2018	TCGA-FS-A4F5-06	943583	16398.6	65337	944639	3613.15	120014	445325	6654.42	990719	8330.84	289547	1105.92	4634.47	2556.4	113673	243123	13349.4	1318.09	15920.3	522698	1844.57	1971.12	525105	759975	1247.6
skcm_tcga_pan_can_atlas_2018	TCGA-FS-A4F9-06	1527.07	2598.73	331.99	3294.19	8839.76	155057	1068.13	5757.82	773364	20257.9	733065000000001	2173.48	9654.58	1807.71	25269.2	990213	5065.44	667818	9187.49	178852	3172.14	1795.05	589752	120.13	2198.81
skcm_tcga_pan_can_atlas_2018	TCGA-FS-A4FC-06	1000.1	3325.77	23995	397639	3685.7	119977	523444	8405.61	1648.83	19288.2	542983	3360.74	3683.3	1354.03	154046	343135	14775.4	1010.89	10448.7	1241.94	2975.44	3590.75	574177	1395.85	1434.59
skcm_tcga_pan_can_atlas_2018	TCGA-FW-A3I3-06	1048.41	6907.51	199217	1156.53	3239.42	205976	635717	4203.13	71149	11321.6	615439	2464.6	15962.3	1557.81	25140.9	315902	15080.4	986482	4622.55	2257.92	2614.02	2873	332622	444682	2837.07
skcm_tcga_pan_can_atlas_2018	TCGA-FW-A3R5-06	1575.56	3041.13	13486	682.4	6875.93	181726	723196	9973.36	225893	22624.4	940324	6469.66	18574.5	2374.24	5829.74	375253	19474.7	2742.41	9643.29	1185.77	3939.31	4062.71	353338	1358.4	874241
skcm_tcga_pan_can_atlas_2018	TCGA-GF-A2C7-01	762.99	1111.99	63271	705789	5078.14	338817	595698	6063.59	33.85	31579.2	310978	2954.76	12856.7	1552.67	12506.2	202468	18570.1	838026	15563.4	1939.89	1464.41	3188.55	274.28	547295	2310.34
skcm_tcga_pan_can_atlas_2018	TCGA-GF-A4EO-06	1410.48	2348.24	363835	2092.74	3673.37	345.78	651074	7520.72	321.16	15229.7	344686	2509.1	6666.67	1577.9	771167000000001	394474	4885.24	1542.33	6083.44	1542.33	3691.97	1055.94	571194	386267	1251.81
skcm_tcga_pan_can_atlas_2018	TCGA-GF-A6C8-06	2338.18	695618	19875	1858.29	4800.95	106131	439233	6944.25	671768	1995.83	321972	2409.62	4275.07	2023.25	48545.4	292557	6905.3	761602	11366.4	1563.35	2136.14	3239.99	358939	128789	1832.85
skcm_tcga_pan_can_atlas_2018	TCGA-GF-A6C9-06	2002.63	3009.96	258152	1655.8	4856.88	148551	529438	6719.2	181159	3757.7	333786	3305.25	333333	2107.79	735145000000001	5368.21	0	1440.22	4430.71	1375.45	1642.66	1079.71	994564999999999	17796.2	640399
skcm_tcga_pan_can_atlas_2018	TCGA-GN-A266-06	1104.11	8661.04	207682	1359.53	3672.64	196238	411661	4290.97	20196	6141.59	356459	4199.08	1100.68	3287.23	28188.2	10476.3	649974	1238.35	907909999999999	1769.17	2317.49	2780.98	488406	44502.8	1295.91
skcm_tcga_pan_can_atlas_2018	TCGA-GN-A267-06	740253999999999	5641.66	757595	805952	4096.09	954743	575945	9766.89	477991	19245.5	357099	784873	5283.94	1637.32	26286.4	296962	33678.9	569126	17141.4	1547.43	839.43	678859	628642	262244	910725
skcm_tcga_pan_can_atlas_2018	TCGA-GN-A26C-01	1147.08	6828.44	10132	2308.34	2969.27	121918	720702	11123.3	16886	6403.92	217156	1852.75	106383	3482.95	6274.23	8331.64	10132	1282	15656.9	524823	1591.35	2326.92	400.54	33587	832151
skcm_tcga_pan_can_atlas_2018	TCGA-GN-A4U3-06	1906.23	2052.08	84.78	850626000000001	3616.07	226887	991926	2758.58	173597	14149.4	316512	1467.5	7623.74	2438.03	60240.2	872023	10782.4	785224	7345.18	537344	1721.03	3293.5	337909	799758	1170.77
skcm_tcga_pan_can_atlas_2018	TCGA-GN-A4U4-06	1375.59	3015.03	1366.59	1567.41	3564.98	207861	380138	7577.4	770141	19439.2	795507	3238.4	8347.18	2213.54	679002999999999	662335	12011.5	1104.83	13926.7	1529.01	4912.55	4009.59	476.67	951226	2659.2
skcm_tcga_pan_can_atlas_2018	TCGA-GN-A4U5-01	966475	1261.25	2532.81	749897	5478.75	226991	486174	5683.86	223.69	12709.5	188609	2142.39	4700.37	2579.03	78776.3	521255	28221.2	1693.77	11564.2	2259.18	1520.84	2719.36	433347	242674	2222.86
skcm_tcga_pan_can_atlas_2018	TCGA-GN-A4U8-06	1314.78	422892	1140.16	556626	4876.31	105221	265.06	7642.57	879518	14616.1	434.94	3781.53	7823.29	1405.62	33093.6	326104	32311.2	1049	9880.32	2529.32	2388.76	2716.87	514458	987952	1215.26
skcm_tcga_pan_can_atlas_2018	TCGA-GN-A8LK-06	1506.93	2227.69	829715	680656	4677.76	554752	532562	5290.88	2029.91	15901.6	209358	1194.89	8753.98	2342.5	3142.79	574047	22924.7	436083	21219	912687	379643	1087.31	625181	815244	1124.46
skcm_tcga_pan_can_atlas_2018	TCGA-HR-A2OG-06	1915.07	4354	2727.79	1146.99	3366.3	155156	577965	6824.46	202976	2287.09	254.58	3136.15	2899.11	1898.68	109985	1280.81	2155.33	1180.7	969742999999999	1774.49	3426.85	3414.47	449299	2175.97	1671.63
skcm_tcga_pan_can_atlas_2018	TCGA-HR-A2OH-06	1233.79	923107	2685.4	1626.46	4294.3	161983	694.77	4182.67	357143	17065.6	313817	2359.48	4321.23	3098.75	13239.7	1549.96	19484	1460.58	9330.6	2026.15	1053.86	1213.11	464387	245902	2620.22
skcm_tcga_pan_can_atlas_2018	TCGA-IH-A3EA-01	935538	3922.06	3997	949288	5868.6	569573	580565	13677.7	49963	14191.4	183862	1060.2	2361.23	1431.93	53789.7	601549	24353.7	779415	17645.8	3405.45	1183.11	1386.96	585561	736448	942293
skcm_tcga_pan_can_atlas_2018	TCGA-OD-A75X-06	1480.69	714087	1871	668561	3891.31	264743	1311.55	5806.25	3082.43	10674.2	789.55	2747.83	7404.06	3200.92	71350.1	164022	8589.63	1158.76	12091.5	1437.22	4753.52	4498.75	311829	399141	2831.72
skcm_tcga_pan_can_atlas_2018	TCGA-RP-A694-06	824276	5030.08	1236.53	337636	3704.1	88.35	595721	10451.7	912828	18522.3	441383	1965.33	8050.85	2293.07	16706.2	471078	14870.3	1490.59	13757.3	1655.19	1577.47	4650.29	417085	832176	3235.96
skcm_tcga_pan_can_atlas_2018	TCGA-RP-A695-06	1083.18	1170.55	64198	130109	5876.71	181039	1031.02	8154.04	1654.6	19214.1	636419	2363.35	8343.64	2338.1	24258.4	283329	40879.3	819.17	15565.1	2052.21	1315.21	2564.94	545258	247377	2839.71
skcm_tcga_pan_can_atlas_2018	TCGA-W3-A824-06	848599	2484.46	210656	1265.42	6274.79	715343	330538	6416.87	145042	16822.4	409472	1841.14	7605.82	1108.53	28426.7	235323	20363.6	912679	10338.4	1903.31	1818.45	2999.51	663049	111988	786384
skcm_tcga_pan_can_atlas_2018	TCGA-W3-A825-06	3660.93	6850.16	211205	1293.46	5752.78	840373	214762	6903.96	364606	2240.11	368164	1750.56	139618	1089.37	26560.2	1305.47	17786	718542	3417.96	3059.14	2069.81	2081.81	539795	19905.7	4479.32
skcm_tcga_pan_can_atlas_2018	TCGA-W3-A828-06	1564.13	9131.78	954457	2949.61	7307.65	988372	699612	7040.7	620155	4429.75	357558	3912.79	448643	1817.83	2102.71	4021.8	24225	1482.56	1938	424903	3599.32	3042.64	357074	1386.14	2430.72
skcm_tcga_pan_can_atlas_2018	TCGA-W3-AA1O-06	1332.33	1145.2	2018.51	681495	3569.75	287.9	496441	3280.78	1116.37	19426.3	787189	824234999999999	12644.8	2660.5	5879.72	137367	1899.29	1081.49	10931.3	781495	2282.21	2219.57	655516	1471.89	1666.9
skcm_tcga_pan_can_atlas_2018	TCGA-W3-AA1R-06	1263.27	495994	14242	598184	6487.8	253872	519138	7267.58	367812	14630.9	729927	2034.89	9506.85	2136.73	18677.2	260993	11753.2	1273.99	15056.4	132099	1124.44	3635.04	963148	3578.78	1449.53
skcm_tcga_pan_can_atlas_2018	TCGA-W3-AA1V-06	1865.76	9009.75	0.3751	589647	3328.21	104651	670293	6725.06	371343	5424.23	1263.69	5440.36	207052	2529.63	211178	6374.34	16129	1092.27	56264	377344	1820.33	4559.64	239.31	221305	595649
skcm_tcga_pan_can_atlas_2018	TCGA-W3-AA1W-06	1075.65	5517.62	1080.96	458054	4122.9	145554	598154	3526.43	20973	11615.8	448825	2059.98	12706	1991.61	13924.5	1163.17	11951.8	1642.62	9638.84	1581.8	1723.57	1195.05	478825	251678	1727.77
skcm_tcga_pan_can_atlas_2018	TCGA-W3-AA21-06	721429	6920.23	676225	433264	5946.82	103233	189.26	12701.3	321168	7810.74	246611	719.5	4385.3	1104.8	19954.6	771637	53588.6	855057	10790.4	1332.64	1095.93	1604.8	801877	662148	1422.31
skcm_tcga_pan_can_atlas_2018	TCGA-WE-A8K5-06	700824	932401	718726	158897	7307.69	173.66	328283	12531.9	812743	4678.71	701243	1708.24	10201.6	1293.71	34058.7	564.88	12537.3	1769.62	17067.2	2201.63	2038.07	2677.54	554779	379176	1057.89
skcm_tcga_pan_can_atlas_2018	TCGA-WE-A8ZO-06	1219.18	2139.31	28389	1344.42	4726.76	242117	459901	3675.96	129778	36519.1	637129	2891.21	6822.27	2690.05	813833999999999	693501	13548	1287.24	11687.3	1069.05	2447.94	1807.16	317956	826118	1698.06
skcm_tcga_pan_can_atlas_2018	TCGA-WE-A8ZQ-06	1928.97	1918.13	871479	702465	4575.26	191461	341109	2881.16	949824	1653.17	454666	2328.79	4346.39	1810.74	34746	151849	1097.27	749.56	7400.09	2234.6	3521.13	2702.9	764085	8936.18	2176.5
skcm_tcga_pan_can_atlas_2018	TCGA-WE-A8ZT-06	906516	746554	227493	561906	3936.38	186923	748.45	4461.51	1378.23	6737.95	309.39	4286.34	3648.22	2980.91	22665.5	401903	28789.2	1578.8	15141.5	1141.25	2894.08	3680.83	296119	108438	1568.18
skcm_tcga_pan_can_atlas_2018	TCGA-WE-A8ZX-06	1736.97	1280.19	1236.13	1065.16	6288.19	233906	457323	5325.82	351383	14515.3	564311	1341.03	16584.2	1253.97	38959	376557	5005.38	636161	8747.34	237577	1852.89	1464.8	610463	320.44	1231.94
skcm_tcga_pan_can_atlas_2018	TCGA-WE-AAA0-06	1452.82	1806.05	724.5	1117.25	5422.65	814629	352197	7562.87	51998	29228.5	423607	2032.07	10837	2710.46	62783.3	4504.38	21643.5	1484.01	12962.3	242655	1258.34	1885.78	348914	2972.18	1947.83
skcm_tcga_pan_can_atlas_2018	TCGA-WE-AAA4-06	918.53	1003.87	199447	794475	13061.9	734807	285083	3111.05	214365	35082.9	475138	956354	2672.93	2105.52	7045.3	1494.48	14752.5	1634.81	24140.9	2334.25	945304	1034.25	551934	434807	1846.96
skcm_tcga_pan_can_atlas_2018	TCGA-YD-A89C-06	877009	1317.73	1455.57	985262	5698.74	142176	301.69	16853.5	46814	3247.51	571305	2073.69	4432.6	1675.34	45075	299523	3816.21	787169	16363.7	2208.06	2652.8	2066.32	375813	2149.98	7394.02
skcm_tcga_pan_can_atlas_2018	TCGA-YD-A9TA-06	1571.8	1014.53	479288	598267	6428.59	156392	398732	7200.1	145269	10576.7	355253	2562.61	735.11	2310.49	9474.53	852404	0.3371	880.38	0.3371	623883	2849.1	1897.26	465469	293235	4832.65
skcm_tcga_pan_can_atlas_2018	TCGA-Z2-A8RT-06	1129.06	828295	1899.61	400775	3075.97	242636	832558	5790.31	293411	15419.8	568992	1241.47	10984.9	1861.24	130973	493411	17438.8	1258.14	12064.3	1316.28	995348999999999	1523.64	794186	596124	1381.4
skcm_tcga_pan_can_atlas_2018	TCGA-Z2-AA3V-06	634.18	1218.24	351806	310.61	13777.3	640837	181788	2283.47	179173	12461.7	398888	630374	3073.4	2379.6	3639.04	697074	15240.8	754618	36736.3	1968.29	158248	1099.23	695766	646068	929214
