# Supplementary material for: Cancer Stem Cells and the Slow Cycling Phenotype: How to Cut the Gordian Knot Driving Resistance to Therapy in Melanoma
Source: Cancers (Basel). 2020 Nov 13;12(11):3368. doi: 10.3390/cancers12113368 (PMC7696527; doi:10.3390/cancers12113368)
Supplement: Supplementary file 1 [file cancers-12-03368-s001.zip › Table S4.xlsx]

## Sheet: OS
	Number of case, Total	Number of case, Deceased	Median Months Overall	Logrank Test P value
Altered Group	116	63	66.48	0.0411	BRAF mut
Unaltered Group	112	42	162.08
Altered Group	65	39	65.49	0.352	RAS mut
Unaltered Group	33	15	102.11
Altered Group	43	24	55.59	0.339	NF1 mut
Unaltered Group	21	15	36.95
Altered Group	99	52	74.73	0.144	Triple neg
Unaltered Group	85	32	103.2
